# Supplementary material for: The impact of top management team tenure heterogeneity on innovation efficiency of declining firms
Source: PLoS One. 2025 Feb 19;20(2):e0313624. doi: 10.1371/journal.pone.0313624 (PMC11838907; doi:10.1371/journal.pone.0313624)
Supplement: S1 File — (XLSX) [file pone.0313624.s001.xlsx]

## Sheet: 面板数据回归用
ID	NO.	treated	year	tfpch	任期异质性	第一大股东持股比例	ROAA	行业虚拟变量	团队规模	企业规模	企业年龄	资产负债率	股权性质代码	托宾Q值	总资产周转率	高管持股比例	股权制衡度S	董事会规模	国有股份占比	最终资本密度	政府补助强度
000049	1	1	1	1.927	1.13361	0.4523	0.233108	5	1.60944	22.3614	8.98181	0.708479	1	2.38567	1.69545	0	0.115605	2.30259	0	10.1701	0.000502804
000059	2	0	1	2.145	0.342595	0.3216	0.166738	3	2.19722	24.1691	8.8922	0.646672	1	1.2218	0.927746	2.16075e-06	0.201836	2.07944	0.124711	14.0962	0.000606581
000070	3	0	1	1.184	0.741613	0.3918	0.111641	5	2.07944	22.3457	8.71243	0.594942	1	2.00255	0.910557	0.000259986	0.198121	2.30259	0	11.7887	0.00542429
000333	4	1	1	1.735	0.504018	0.3475	0.22996	5	2.48491	25.8626	7.09008	0.595683	0	1.63356	0.932259	0.0304308	0.14773	2.3979	0	12.294	0.00836287
000400	5	0	1	1.547	0.814305	0.4128	0.124559	5	2.30259	23.3836	8.88142	0.472021	1	1.54982	0.67178	0.000144053	0.129257	2.30259	0.268461	12.0747	0.00490823
000422	6	1	1	2.514	0.629828	0.1708	-0.20683	3	1.79176	24.4065	8.91503	0.828879	1	1.00835	0.381715	7.40399e-05	0.212622	2.48491	0	14.7167	0.00806225
000423	7	1	1	1.015	0.533765	0.2314	0.221215	6	1.94591	23.0208	8.91731	0.157136	1	3.69757	0.634916	0.000235809	0.155559	2.30259	0	12.6851	0.00292465
000513	8	0	1	1.876	0.770282	0.342	0.116797	6	2.19722	23.0774	9.0437	0.325153	0	1.95849	0.726715	0.00191662	0.370284	2.48491	0.0276637	13.1817	0.0167413
000519	9	1	1	0.856	0	0.3368	0.021092	5	1.60944	23.0516	9.04606	0.282296	1	1.44153	0.370434	0	0.225605	2.30259	0.434851	12.3995	0.00727279
000521	10	0	1	1.669	0.521721	0.2247	0.042618	5	1.94591	23.2496	9.04488	0.586964	1	1.08185	1.00153	0.00353059	0.171718	2.30259	0.0677712	11.0585	0.0230923
000525	11	1	1	2.497	0.50539	0.5175	0.026197	3	1.79176	23.0798	9.0437	0.540696	0	1.42621	0.335166	0	0.229246	2.30259	0.000344264	13.8716	0.0014184
000538	12	1	1	2.368	0.22751	0.4152	0.18499	6	2.30259	23.9255	9.03801	0.355604	1	3.58102	0.911497	6.99827e-06	0.308589	2.48491	0	12.2657	0.00345339
000541	13	0	1	1.696	0.551217	0.1347	0.214417	5	2.3979	22.5316	9.04062	0.179453	1	2.01774	0.551863	0.00680888	0.303128	2.30259	0	10.7695	0.000495886
000550	14	1	1	1.824	0.97099	0.4103	0.106213	5	2.77259	23.9217	9.03967	0.493372	1	1.30629	1.08738	1.04262e-06	0.403551	2.30259	0	12.711	0.0194413
000570	15	1	1	2.172	0.669387	0.3043	0.027201	5	2.19722	22.0383	9.0142	0.371122	1	1.61566	0.612917	0	0.07137	2.30259	0	11.9831	0.0034814
000572	16	1	1	1.727	1.33184	0.288	0.001345	5	2.3979	23.6246	9.00957	0.470243	0	0.954718	0.763269	5.09231e-05	0.24735	2.30259	5.94922e-05	12.6891	0.00594868
000576	17	1	1	1.641	0.461951	0.4155	0.078294	7	1.60944	21.1785	9.0059	0.170435	0	4.48036	0.300161	0.014347	0.160729	2.07944	0	13.9766	0.0187179
000589	18	0	1	2.633	0.113137	0.2533	0.004125	3	1.94591	23.0678	8.9363	0.656792	1	1.09683	0.535783	7.35662e-05	0.033884	2.3979	0.0386865	13.2619	0.0028531
000590	19	0	1	2.271	1.08356	0.1861	0.189835	6	1.79176	20.2623	8.94272	0.581474	1	7.537	0.503284	0	0.315484	2.07944	0	11.2736	0.00789038
000595	20	0	1	1.338	0.834297	0.5443	-0.127441	5	2.30259	20.9061	8.93076	0.448156	0	4.98421	0.296277	0.000354419	0.035235	2.48491	0	12.3834	0.0585762
000619	21	1	1	1.842	0.426096	0.3063	0.032683	3	1.94591	22.0779	8.90572	0.312097	1	1.43426	0.821729	0	0.129208	2.30259	0	12.912	0.0115142
000623	22	0	1	1.255	0.394798	0.2666	0.087731	6	1.60944	23.7359	8.90504	0.072096	0	1.40098	0.134544	0.00211514	0.198307	2.07944	0	13.2042	0.0417889
000625	23	1	1	1.724	0.673412	0.4088	0.237044	5	2.70805	25.3915	8.87403	0.592968	1	1.21636	0.737415	3.93533e-06	0.104542	2.63906	0.0291011	12.8373	0.0110037
000630	24	0	1	1.978	0.271767	0.3955	0.018508	4	1.60944	24.5209	8.90191	0.60694	1	1.26727	1.94363	2.00431e-05	0.037526	2.56495	0	13.7845	0.00136976
000637	25	0	1	1.524	0.105028	0.295	0.078129	3	1.79176	20.97	8.90273	0.26409	0	2.69477	2.31298	1.36821e-05	0.196784	2.30259	0	13.3156	0.000445227
000650	26	1	1	1.443	0.292411	0.2627	0.134434	6	1.79176	22.0752	8.89918	0.170875	0	2.42935	0.922943	0.000278644	0.123176	2.30259	0	11.4769	0.00190053
000683	27	0	1	1.523	0.608264	0.3413	-0.064924	3	2.19722	23.8249	8.89206	0.56106	0	1.05826	0.41091	9.69039e-07	0.1981	2.30259	0	14.568	0.00201616
000700	28	1	1	1.991	0.578157	0.3307	0.059991	5	1.60944	22.504	8.8882	0.477059	0	1.47277	0.537719	0	0.077672	1.79176	0	13.2252	0.00368123
000707	29	1	1	1.874	0.558522	0.2511	-0.662392	3	1.79176	23.0842	8.88184	0.911002	1	1.30244	0.37457	0	0.036477	2.30259	0	13.382	0.00769471
000726	30	0	1	2.089	0.573039	0.1521	0.115077	2	2.94444	22.9647	8.6742	0.211971	0	1.29223	0.635876	0.00123871	0.233425	2.63906	0	12.4272	0.0110388
000738	31	0	1	2.093	1.01105	0.2334	0.040361	5	2.07944	22.6471	8.87179	0.23758	1	4.37702	0.365689	0	0.448223	2.30259	0	12.3437	0.00926886
000782	32	0	1	3.154	0.768097	0.13	-0.067366	3	1.94591	21.6572	8.87277	0.524044	0	2.24342	0.951052	0.00250044	0.278568	2.30259	0	12.6349	0.000843998
000792	33	1	1	2.308	0.464773	0.2703	0.007948	3	2.07944	25.1415	8.86192	0.682063	1	1.092	0.124951	2.25208e-06	0.397166	2.48491	0.029324	14.5522	0.00587681
000811	34	1	1	2.038	0.580218	0.2915	0.133492	5	2.30259	22.3865	8.8235	0.545409	1	1.72458	0.572897	1.89242e-05	0.26695	2.30259	0.0737799	13.1345	0.00320153
000816	35	1	1	2.141	0.502917	0.2606	-0.044206	5	2.30259	22.591	8.86432	0.425401	0	1.62872	0.283351	1.82168e-05	0.081335	2.07944	0	12.8785	0.0074016
000818	36	0	1	2.24	1.07761	0.2868	0.04809	3	2.19722	21.7037	8.85581	0.129885	0	3.41127	0.97745	0.00396741	0.153078	2.30259	0	12.5483	0.000746124
000819	37	1	1	2.01	0.509577	0.2346	0.016237	3	2.19722	20.5337	8.87193	0.138221	1	8.32137	1.64702	7.30098e-05	0.185222	2.30259	0	12.5146	0.000230439
000831	38	0	1	2.092	0.546037	0.2398	0.008273	4	1.38629	21.5021	8.80777	0.052325	1	5.51761	0.205496	7.79905e-06	0.221733	2.30259	0	12.0301	0.0371093
000848	39	0	1	1.637	0.683435	0.4068	0.227124	1	1.38629	21.8535	8.85195	0.351975	0	3.88684	0.814156	0.000559988	0.206779	2.30259	0	12.081	0.00316114
000868	40	0	1	1.605	0.563175	0.2113	0.031806	5	2.07944	22.9292	8.86771	0.837881	1	1.34739	0.524026	5.8226e-06	0.213298	2.48491	0	12.3219	0.0139548
000880	41	1	1	2.529	0.59736	0.3059	0.015607	5	2.30259	21.8665	8.83171	0.581791	1	1.39885	0.556033	0	0.321034	2.30259	0.510559	13.001	0.00881889
000902	42	0	1	1.973	0.747665	0.4715	0.108522	3	2.3979	22.7887	8.77601	0.323197	0	1.55113	1.0491	0.00222526	0.129807	2.30259	0	12.8467	0.00164173
000908	43	1	1	1.915	0	0.194	0.148564	6	1.94591	22.3592	8.78585	0.491163	0	1.69979	0.514316	0.329224	0.408551	2.48491	0	11.8343	0.0103586
000911	44	1	1	1.285	0.562852	0.422	0.01193	1	2.07944	22.6274	8.76842	0.759495	1	1.62408	0.534577	0	0.181093	2.48491	0	12.7175	0.0308019
000912	45	1	1	2.834	0.248484	0.5438	-5.52909	3	1.79176	22.7599	8.76733	0.984946	1	1.99396	0.399129	0	0.020593	1.79176	0	14.3899	0.00647179
000915	46	0	1	1.594	0.390598	0.2072	0.180041	6	2.30259	21.6324	8.76639	0.214685	1	3.26539	0.622318	0	0.152101	2.19722	0	12.2121	0.00168292
000919	47	1	1	1.916	0.424944	0.4523	0.072825	6	2.07944	22.0734	8.74082	0.208638	1	1.97456	0.927621	0.00170565	0.219693	2.30259	0	12.1483	0.00109641
000931	48	1	1	1.487	0.743266	0.2447	0.042208	6	2.07944	21.8697	8.76124	0.660986	0	2.46227	0.469834	0.000101245	0.080741	2.30259	0.0100764	12.0808	0.0140354
000933	49	0	1	2.118	0.529412	0.2421	-0.133888	4	2.3979	24.6699	8.75337	0.852143	1	1.05592	0.326542	4.3015e-05	0.301324	2.30259	0	13.5513	0.0144287
000949	50	1	1	1.87	0.661885	0.3017	0.032147	6	2.07944	22.4632	8.74528	0.372869	1	1.60715	0.645648	0.000428868	0.264992	2.30259	0.0293135	12.5876	0.00421269
000969	51	1	1	1.983	0.766078	0.3551	0.016522	4	2.19722	23.0153	8.70947	0.396827	1	1.41114	0.396272	0.00133675	0.140963	2.30259	0.0121635	13.0255	0.00474025
000989	52	0	1	0.756	0	0.4233	0.157577	6	1.94591	22.2914	8.7045	0.137648	0	2.1396	0.557298	0.114101	0.398498	2.19722	0.136359	12.5649	0.0194193
000999	53	1	1	1.839	0.781442	0.636	0.138483	6	2.3979	23.3298	8.72274	0.356441	1	2.1422	0.662772	1.49351e-06	0.147287	2.48491	0.000514077	12.3108	0.0126153
001696	54	1	1	2.192	0.614055	0.201	0.088251	5	2.07944	22.564	8.88738	0.360017	0	1.83155	0.723759	0.0204325	0.246426	2.30259	0	11.7235	0.00370427
002002	55	0	1	1.396	0.366664	0.4072	0.212886	3	2.30259	23.2679	8.42771	0.696378	0	1.93535	0.483415	0.00313063	0.274734	2.30259	0	14.012	0.00318709
002004	56	1	1	1.728	0.480054	0.1229	0.057144	3	1.38629	23.9108	8.42771	0.558185	0	1.21033	0.292753	0.0347465	0.261447	2.56495	0.0192406	12.6953	0.00812374
002005	57	0	1	2.275	0.677113	0.2094	0.00478	5	1.94591	23.3282	8.42771	0.569605	0	1.1362	0.299324	0	0.159293	2.30259	0	12.7604	0.0505278
002006	58	0	1	1.793	0.817493	0.3016	0.061159	5	2.30259	21.2051	8.42771	0.419551	0	3.49902	0.430832	0.0269226	0.149471	2.30259	0	12.5347	0.00355075
002008	59	0	1	1.583	0.738087	0.1764	0.135965	5	2.70805	23.0621	8.42771	0.464944	0	2.66408	0.671093	0.0706519	0.187435	2.30259	0	11.966	0.0113372
002009	60	1	1	1.827	0.666312	0.1684	0.045776	5	1.79176	22.2956	8.42683	0.550989	0	1.47648	0.505759	0.173587	0.230785	2.30259	0	12.8421	0.0173567
002028	61	1	1	1.93	0.531607	0.1802	0.09232	5	1.79176	22.5889	8.4187	0.326221	0	1.66545	0.681669	0.239275	0.369099	2.07944	0	11.6212	0.0103006
002029	62	0	1	2.778	0.777394	0.3429	0.052818	2	1.60944	22.7926	8.41848	0.336339	0	1.30991	0.333297	0.00204207	0.16605	2.30259	0	12.0097	0.0108009
002030	63	1	1	1.956	0.479237	0.1663	0.053233	6	1.60944	22.1439	8.41781	0.383239	1	4.30072	0.388572	0.0421382	0.275922	2.30259	0	11.7052	0.0292029
002031	64	0	1	2.775	0.605934	0.1824	0.014239	5	2.56495	22.2826	8.41627	0.354222	0	1.79259	0.171993	0.148922	0.170627	2.30259	0	12.8512	0.0628094
002032	65	0	1	1.701	0.324728	0.8117	0.24877	4	1.38629	22.7843	8.41605	0.419643	0	2.47481	1.52111	0.00340313	0.090515	2.30259	0	11.1504	0.00690911
002054	66	1	1	1.98	0.419979	0.2193	0.085837	3	2.30259	21.8028	8.24591	0.306174	0	1.65123	0.819439	0.249074	0.333346	2.30259	0	12.7826	0.00970073
002056	67	0	1	1.654	0.214338	0.5015	0.111001	5	1.94591	22.4861	8.24381	0.318608	0	2.2795	0.808149	0.000250791	0.095845	2.07944	0	12.0384	0.00891844
002073	68	0	1	2.574	0.360802	0.1542	-0.16188	5	2.19722	22.8325	8.22336	0.410282	0	1.46872	0.234513	0.126467	0.195012	2.07944	0.0124117	13.0571	0.0137607
002085	69	0	1	1.844	0.751151	0.4569	0.188056	5	2.07944	22.952	8.2123	0.380349	0	3.9589	1.02123	0.0334468	0.293983	2.30259	0	12.6547	0.00739886
002090	70	1	1	1.348	0.394862	0.3692	0.105423	5	1.79176	22.063	8.20958	0.644611	0	1.95817	0.490869	0.0639376	0.212611	2.19722	0	13.0283	0.0163911
002094	71	0	1	1.512	0.664828	0.2306	0.103638	3	1.79176	21.7825	8.20767	0.332997	0	3.77848	0.822037	0	0.243158	2.07944	0	10.9992	0.00276255
002096	72	1	1	2.285	0.625832	0.4162	0.018939	3	2.30259	22.2179	8.20576	0.530163	1	1.73286	0.597035	0.0011716	0.348868	2.30259	0	12.024	0.0033797
002100	73	0	1	1.614	0.730892	0.2947	0.144174	1	2.30259	22.2253	8.20467	0.397828	1	1.97361	0.989606	0	0.361072	2.30259	0.26359	13.2077	0.00324112
002101	74	1	1	2.146	0.897069	0.168	0.077355	5	2.48491	22.0549	8.20385	0.427817	1	1.9504	0.707169	3.89157e-05	0.370491	2.30259	0	12.5892	0.00293849
002102	75	1	1	6.075	0.590498	0.1296	0.053967	6	2.07944	22.6861	8.20385	0.355812	0	1.51089	0.124611	0.208968	0.344393	2.30259	0	12.9419	0.0878684
002107	76	0	1	1.666	0.875198	0.5027	0.107317	6	1.60944	20.3746	8.19671	0.18847	0	8.37874	0.797654	0.032843	0.091746	2.30259	0	11.859	0.00579913
002111	77	1	1	1.664	0.426219	0.2808	0.065767	5	2.07944	22.1482	8.19616	0.331483	0	1.89551	0.374086	0.114207	0.353843	2.30259	0	12.817	0.0212857
002122	78	0	1	1.98	0.516879	0.2997	-0.055036	5	1.60944	22.6176	8.1792	0.296187	0	2.43729	0.324633	0.0808809	0.26858	2.30259	0	12.8947	0.171264
002141	79	1	1	1.989	0.592313	0.2603	0.0035	5	2.07944	21.1048	8.14671	0.094881	0	4.85641	0.597058	0	0.341445	1.79176	0	12.3478	0.00619518
002144	80	1	1	2.036	0.562849	0.2136	0.059147	2	1.94591	21.4434	8.14265	0.173494	0	1.84347	0.277262	0.237018	0.15676	2.30259	0	12.9472	0.0247279
002150	81	1	1	1.855	0.528279	0.3832	0.099228	4	1.79176	21.0394	8.14061	0.215407	0	3.30267	0.755272	0	0.289796	2.07944	0	12.2543	0.0023142
002152	82	0	1	1.866	0.510509	0.5252	0.100527	5	2.56495	23.2004	8.13973	0.255045	1	1.85364	0.371531	0.0261527	0.15935	2.19722	0.129031	10.462	0.0231095
002154	83	0	1	3.485	0.982575	0.1076	-0.16142	2	1.60944	22.1492	8.13886	0.423662	0	1.86498	0.482553	0.089553	0.16832	2.07944	0	11.5996	0.00672694
002169	84	1	1	1.891	0.461806	0.193	0.050174	5	1.79176	22.036	8.12888	0.212443	0	2.03924	0.376243	0.0436701	0.178224	2.30259	0.0416614	13.5086	0.0241934
002170	85	1	1	2.194	0.721094	0.2707	0.024766	3	1.79176	22.1574	8.12888	0.503462	0	2.09931	0.47681	0.225235	0.252048	2.30259	0	13.2432	0.00775666
002177	86	1	1	2.758	0.365792	0.2081	0.013863	5	2.07944	21.4972	8.11612	0.226635	0	2.56583	0.355557	0.182654	0.021895	1.79176	0	14.209	0.0147289
002184	87	0	1	2.109	1.00255	0.2168	0.022014	5	1.79176	21.4917	8.11163	0.41985	0	1.9694	0.810798	0.354725	0.368328	2.30259	0	11.9194	0.0060761
002190	88	1	1	1.551	0.677215	0.5133	0.044216	5	2.07944	22.9081	8.10651	0.497673	1	1.73948	0.252528	0	0.053872	2.30259	0	13.0341	0.0203198
002191	89	1	1	1.786	0.262098	0.3273	0.132569	7	2.19722	22.6225	8.10591	0.279758	0	2.31622	0.41567	0.00396809	0.115739	2.30259	0	13.0736	0.0103445
002196	90	0	1	1.687	0.490566	0.1766	0.050523	5	1.09861	21.7894	8.1038	0.190106	0	1.72723	0.361326	0.204464	0.305824	2.30259	0	12.022	0.0102232
002197	91	1	1	1.257	0.759825	0.2014	0.018141	5	2.19722	22.2812	8.10198	0.416065	0	1.78007	0.378158	0.15655	0.226276	2.07944	0	12.7675	0.00528193
002203	92	0	1	1.484	0.864674	0.4841	0.121604	4	1.38629	23.2699	8.09316	0.635792	0	1.60132	1.40369	0.0626623	0.287784	2.30259	0	12.3031	0.00161206
002218	93	0	1	1.324	1.00902	0.3255	0.047604	5	2.07944	22.2927	8.07993	0.437158	0	1.58404	0.237633	0.0167704	0.188703	2.30259	0	14.1259	0.0166255
002223	94	0	1	1.601	0.611866	0.2653	0.101718	5	2.48491	22.4824	8.06432	0.150889	0	3.01247	0.453315	0.135286	0.281784	2.30259	0	11.6604	0.00618246
002224	95	1	1	2.289	0.42454	0.3499	0.137955	3	1.60944	21.2953	8.06212	0.085926	0	4.30505	0.471613	0.236892	0.086719	2.19722	0	12.7511	0.00307233
002227	96	0	1	1.57	0.424132	0.5757	0.011367	5	2.07944	20.7238	8.05864	0.205041	0	5.51375	0.360761	0.00443285	0.097085	2.07944	0	12.3454	0.0110426
002229	97	0	1	1.647	1.00516	0.1495	0.022402	7	2.19722	21.6127	8.05801	0.247145	0	2.56122	0.347772	0.273572	0.308163	2.30259	0	12.7562	0.00249328
002237	98	0	1	1.597	0.621757	0.3587	0.053327	4	2.30259	23.3099	8.0542	0.711783	0	1.44814	1.23428	0.103471	0.171144	2.19722	0	13.3937	0.00816238
002243	99	0	1	1.983	0.601008	0.5152	0.022429	3	1.94591	21.3165	8.05166	0.15697	1	2.90737	0.583812	0	0.139136	2.30259	0	12.5103	0.000697479
002248	100	1	1	2.985	0.600069	0.1646	-0.436091	5	2.07944	21.3507	8.04687	0.647406	0	2.18645	0.089542	0.0671854	0.204957	2.30259	0	13.8213	0.00735234
002249	101	1	1	1.524	0.281545	0.3188	0.061668	5	1.94591	23.3983	8.04463	0.387147	0	1.30769	0.468927	0.308923	0.301335	2.30259	0	12.3193	0.00872731
002250	102	1	1	2.347	0.613117	0.305	0.06126	3	2.30259	22.5152	8.04463	0.267792	0	1.99903	0.516459	0.335092	0.16006	2.07944	0	13.3053	0.0282459
002252	103	1	1	1.188	0.706825	0.3213	0.140696	6	2.19722	23.3054	8.04334	0.113061	0	6.76252	0.17589	0.00041323	0.525836	2.19722	0	12.9256	0.0285081
002254	104	0	1	2.087	0.31982	0.355	0.02957	3	1.79176	21.6782	8.0427	0.168818	1	3.07338	0.608328	0.000387267	0.094491	2.30259	0	13.5227	0.0153999
002255	105	1	1	2.479	0.604623	0.155	0.033979	5	2.48491	22.029	8.0427	0.339084	0	1.57368	0.288729	0.214515	0.196043	2.30259	0	13.0046	0.0110266
002262	106	0	1	2.071	0.130618	0.3509	0.142042	6	1.94591	21.8135	8.03366	0.286052	0	4.17622	1.01442	0.140945	0.253016	2.07944	0	11.7168	0.0294768
002270	107	0	1	1.168	1.04038	0.3334	0.124689	5	1.60944	21.5453	8.01928	0.174362	0	1.96557	0.455687	0.0624567	0.349256	2.30259	0	12.5846	0.0052421
002271	108	1	1	1.54	0.764794	0.2951	0.20582	4	2.30259	22.9044	8.01764	0.43697	0	2.01878	0.790402	0.289632	0.188611	2.56495	0	12.5911	0.00898749
002272	109	0	1	2.517	0.731888	0.1815	0.01246	5	1.94591	21.2173	8.01467	0.287577	0	2.49094	0.371951	0.255274	0.230633	2.30259	0	12.9749	0.0172394
002275	110	0	1	2.691	0.340249	0.6111	0.162295	6	1.60944	21.7775	7.91242	0.154802	0	3.64352	0.531465	0.0986037	0.165866	2.30259	0	12.7224	0.0269417
002276	111	1	1	2.149	0.739683	0.3983	0.067735	5	1.79176	22.3391	7.91242	0.387094	0	3.18545	1.26782	0.00309244	0.042302	2.30259	0	11.8223	0.0112039
002283	112	0	1	1.864	0.413144	0.3897	0.055294	5	2.07944	22.3571	7.89692	0.292427	0	1.99425	0.355508	0.000694774	0.076449	2.30259	0	13.8248	0.0054727
002284	113	1	1	1.717	0.521834	0.3882	0.055966	5	2.30259	22.3162	7.89432	0.4493	0	2.45033	0.695195	0.0699396	0.130837	2.30259	0	12.8729	0.00436871
002287	114	0	1	1.828	0.585779	0.6916	0.164321	6	2.07944	21.4536	7.89432	0.156253	0	8.81926	0.466521	0	0.21898	2.07944	0	11.3877	0.0399581
002290	115	1	1	2.1	0.688931	0.2749	0.023201	5	1.79176	21.3933	7.89208	0.383229	0	2.37055	0.537435	0.241456	0.358222	2.19722	0	12.6029	0.00691569
002291	116	1	1	1.894	0.334773	0.2924	0.011405	2	2.19722	21.8175	7.89208	0.381944	0	2.48201	0.496937	0.00466232	0.410391	1.94591	0	9.80217	0.0014497
002292	117	1	1	1.516	0.843452	0.4433	0.097577	7	2.3979	22.8475	7.88946	0.415478	0	2.52692	0.401695	0.443874	0.198072	2.07944	0.00264839	10.7912	0.0189331
002293	118	0	1	1.411	0.555589	0.1781	0.117633	2	2.19722	22.1603	7.88946	0.315575	0	2.55346	0.74905	0.00331601	0.533594	2.30259	0	11.7387	0.00755347
002294	119	1	1	1.597	0.55615	0.6773	0.254583	6	2.19722	22.6003	7.88946	0.164378	0	2.79503	0.586686	0	0.085309	2.30259	0	12.5602	0.00710522
002295	120	0	1	2.311	0.308642	0.154	0.008573	4	1.09861	21.1545	7.88231	0.304001	0	2.64522	2.52665	0.117563	0.366861	2.07944	0	12.3606	0.000201479
002300	121	1	1	2.151	0.331092	0.2231	0.117824	5	2.48491	21.8455	7.87398	0.544419	0	2.22983	1.1327	6.16731e-05	0.461289	2.3979	0	13.1966	0.0137273
002301	122	0	1	1.117	0.714738	0.4941	0.083717	7	1.60944	22.0579	7.87398	0.670547	0	2.70759	0.754205	0.0404273	0.219953	2.30259	0	12.0621	0.00225306
002302	123	1	1	1.707	0.46448	0.3618	0.069108	4	2.3979	23.373	7.86902	0.671744	1	1.19408	0.814824	0	0.425273	2.30259	0.095186	12.9606	0.00638157
002311	124	0	1	1.985	0.293792	0.5907	0.150235	1	2.07944	23.0542	7.8598	0.435442	0	2.67597	2.64246	0.0019259	0.092985	2.07944	0	12.4256	0.020847
002317	125	0	1	1.92	0.255482	0.2709	0.122799	6	1.94591	22.1644	7.85438	0.189622	0	1.94958	0.40055	0.296412	0.157263	2.30259	0.00944046	12.4732	0.00233076
002324	126	1	1	1.766	0.401436	0.5143	0.130905	3	1.94591	21.9584	7.85166	0.382592	0	2.00953	0.918279	0.415433	0.122311	2.07944	0	13.0272	0.00632717
002327	127	1	1	1.847	0.918616	0.375	0.165007	2	1.79176	21.9841	7.84698	0.245903	0	1.76121	0.655166	0.413738	0.243893	2.07944	0	11.4986	0.00963523
002328	128	0	1	1.657	0.336923	0.3638	0.06812	5	1.38629	22.1189	7.84698	0.326222	0	1.37537	0.981008	0.27401	0.049721	2.30259	0	12.9	0.00986164
002330	129	1	1	2.007	0.995738	0.5168	0.006278	1	1.94591	21.3019	7.84424	0.259781	0	3.71839	0.88334	0.000111753	0.236188	2.07944	0	12.8379	0.00907961
002333	130	1	1	2.131	0.563861	0.6546	0.090247	4	1.60944	21.2898	7.84189	0.114523	0	4.15804	0.554509	0.0350851	0.109541	1.79176	0	13.2466	0.0826633
002338	131	0	1	1.95	0.711495	0.4265	0.069542	5	2.19722	20.698	7.84071	0.120836	1	6.0769	0.350612	0.000131875	0.262293	2.30259	0	11.9607	0.0432925
002339	132	1	1	1.649	0.24409	0.0431	0.063133	5	2.07944	21.795	7.83795	0.434432	0	2.46788	0.486786	0.229322	0.301364	2.30259	0	11.7061	0.00183982
002341	133	0	1	1.594	0.288096	0.2704	-0.008846	3	2.30259	22.5502	7.83795	0.479387	0	1.68302	0.212704	0.238361	0.232135	2.07944	0	13.2594	0.010313
002342	134	1	1	1.91	0.427707	0.2003	0.008528	4	1.60944	22.1271	7.83637	0.405616	0	1.93341	0.335346	0.0399443	0.207651	2.07944	0	13.0399	0.00301715
002346	135	0	1	2.259	0.283582	0.6252	0.01404	5	1.60944	21.3827	7.83558	0.146175	0	2.49599	0.218146	0.216291	0.216305	2.07944	0	13.6578	0.00277964
002347	136	1	1	2.139	0.701871	0.3124	0.008139	5	2.07944	21.3111	7.83558	0.321056	0	2.93113	0.203794	0.27088	0.134452	2.19722	0	12.8875	0.0361918
002353	137	1	1	2.124	0.345364	0.2246	0.014867	5	2.07944	23.0317	7.83241	0.198216	0	1.79529	0.281729	0.278158	0.341184	2.19722	0	12.9743	0.0181805
002355	138	0	1	1.341	0.196373	0.3384	0.039104	5	1.94591	22.1024	7.83082	0.467796	0	1.81629	0.326099	0.330507	0.156574	2.30259	0	12.6837	0.0402704
002361	139	0	1	1.737	0.3522	0.2278	0.091332	3	1.60944	21.6789	7.82204	0.288761	0	2.07743	0.543432	0.250241	0.231394	1.94591	0	12.8914	0.00494502
002363	140	1	1	1.293	0	0.4555	0.03043	5	1.38629	21.7173	7.82124	0.284221	0	2.06849	0.544691	0.000798523	0.050081	2.07944	0	12.7698	0.00121914
002364	141	1	1	1.727	0.636208	0.3556	0.067723	5	1.79176	21.6993	7.82124	0.097375	0	3.65237	0.335796	0.0231909	0.208438	2.30259	0	11.7428	0.0136044
002367	142	1	1	1.982	0.691661	0.4496	0.121874	5	2.3979	22.3736	7.81843	0.324042	0	1.77284	0.636238	0.345091	0.104035	1.94591	0	12.3336	0.00331925
002370	143	0	1	1.286	0.337125	0.2677	0.045596	6	2.07944	21.612	7.81682	0.109242	0	2.77685	0.313444	0.160622	0.410933	2.30259	0	12.5359	0.00625384
002372	144	0	1	1.622	0.356011	0.3646	0.244154	3	1.94591	22.0238	7.81601	0.251721	0	3.20244	0.904752	0.107224	0.374567	2.30259	0	12.4131	0.0487391
002378	145	0	1	2.205	0.315858	0.7053	0.024219	4	2.19722	21.9209	7.81076	0.410944	0	3.1396	0.395916	0.00133523	0.02396	2.48491	0	12.655	0.00884946
002381	146	0	1	1.865	0.515345	0.201	0.018398	3	1.94591	21.6096	7.80995	0.265439	0	1.67052	0.441803	0.313632	0.376638	2.48491	0	12.8343	0.00299897
002385	147	0	1	1.937	0.514732	0.4215	0.093319	1	1.94591	23.4484	7.8071	0.342768	0	1.73094	1.10373	0.344651	0.156314	1.79176	0.0117871	12.1325	0.0787429
002386	148	0	1	1.611	0.813329	0.1752	0.006999	3	2.30259	23.3785	7.8071	0.690656	1	1.11693	0.878684	0.000189459	0.263256	2.48491	0	14.2811	0.00217306
002391	149	0	1	1.966	0.614202	0.306	0.054891	3	2.07944	22.1069	7.80425	0.262894	0	1.5138	0.459409	0.386856	0.319678	2.07944	0	13.8369	0.000770024
002393	150	1	1	1.71	0.539448	0.5136	0.038342	6	1.79176	21.9719	7.80139	0.135006	1	2.29277	0.242947	0.00308796	0.055158	2.30259	0	13.2845	0.00188278
002397	151	1	1	2.164	0.604923	0.3741	0.065111	2	1.94591	21.6375	7.79893	0.388483	0	1.78585	0.579798	0.509138	0.331869	2.48491	0	12.3076	0.00445514
002399	152	1	1	3.067	0.435662	0.3801	0.047736	6	1.94591	23.2815	7.79606	0.373642	0	2.13334	0.175082	0	0.420072	2.07944	0	12.9857	0.0177666
002403	153	1	1	1.798	0.611096	0.3507	0.06258	4	2.19722	21.9652	7.794	0.380318	0	1.70932	0.735763	0.110285	0.272822	2.07944	0	11.7165	0.00822441
002407	154	0	1	1.525	0.275877	0.1393	0.165225	3	2.19722	22.3831	7.79111	0.452753	0	3.27144	0.543331	0.14694	0.058399	2.30259	0	12.6366	0.0249811
002411	155	1	1	1.008	1.19739	0.3798	0.113677	6	2.89037	23.6171	7.78821	0.531434	0	1.34438	0.206178	0.0849065	0.448742	2.30259	0	12.2468	0.0126681
002412	156	0	1	1.853	0.300249	0.5197	0.067557	6	1.94591	21.2387	7.78821	0.248378	0	3.38552	0.476871	0.0311655	0.156396	2.30259	0	12.221	0.00260092
002420	157	1	1	1.304	0.717779	0.2598	0.008919	3	1.79176	22.1462	7.78531	0.595786	0	1.55371	1.38685	0.0301548	0.208374	1.94591	0	11.957	0.00492201
002424	158	0	1	1.302	0.51049	0.5315	0.158632	6	1.60944	22.1669	7.78447	0.276352	0	3.89625	0.522718	0.481533	0.217853	2.30259	0	11.7174	0.0306111
002432	159	0	1	2.137	0	0.3728	0.009404	5	1.38629	21.5803	7.78156	0.345715	0	2.88954	0.178312	0	0.125714	2.07944	0	11.6558	0.00190607
002437	160	1	1	1.811	0.702844	0.4263	0.180001	6	1.94591	22.8827	7.77612	0.533074	0	2.59158	0.344281	0.0165552	0.259087	2.30259	0	13.2697	0.0281192
002438	161	0	1	1.264	0.349953	0.2046	0.043734	5	2.19722	21.3899	7.77612	0.394345	0	2.06302	0.308309	0.333576	0.316079	2.07944	0	12.9241	0.0279601
002448	162	0	1	1.738	0.529431	0.1834	0.096425	5	1.94591	21.7325	7.76642	0.191519	0	2.21469	0.428372	0.220343	0.109839	2.30259	0	12.2864	0.0344233
002451	163	0	1	2.421	0.639095	0.5979	0.012207	5	2.30259	21.2958	7.76472	0.620558	0	4.34895	0.282509	0.0579363	0.118458	2.07944	0	14.468	0.010188
002454	164	1	1	1.868	0.608105	0.4352	0.087784	5	2.19722	22.2945	7.76472	0.39265	0	1.4453	0.672313	0.224127	0.147511	2.30259	0	11.7631	0.00898378
002455	165	0	1	1.986	0.447214	0.3466	0.094	3	1.94591	21.3921	7.75876	0.565095	0	2.69973	1.05205	0.362681	0.195782	2.07944	0	13.7881	0.0302068
002457	166	1	1	1.984	1.13604	0.2128	0.012564	4	1.79176	21.7927	7.75876	0.371205	0	1.53504	0.270911	0.134407	0.192576	2.19722	0	12.5578	0.00392152
002459	167	0	1	2.069	0.57839	0.3639	0.016267	5	1.60944	21.0175	7.75577	0.078775	0	3.35983	0.24049	0.00302243	0.146041	2.19722	0	13.3391	0.0116054
002466	168	1	1	1.028	0.437584	0.3581	0.308319	4	2.19722	23.1397	7.74673	0.482906	0	3.34219	0.348437	0.00416027	0.116808	2.07944	0	14.1133	0.00414138
002478	169	1	1	2.685	0.589232	0.2758	0.041095	4	2.07944	22.0926	7.73762	0.198424	0	1.4056	0.560786	0.245157	0.210984	2.30259	0	13.3141	0.00251868
002480	170	0	1	1.341	0.677791	0.2327	0.007328	5	2.19722	22.2921	7.73762	0.4913	0	1.98591	0.316507	0.00862247	0.230461	2.30259	0	13.5791	0.00595888
002486	171	0	1	1.923	0.386656	0.1961	0.002222	2	2.19722	21.2131	7.72709	0.425946	0	5.48983	0.446004	0.0304687	0.102061	2.30259	0	12.2248	0.0340091
002487	172	1	1	1.649	0.559206	0.4741	0.04192	4	2.07944	21.6691	7.72709	0.338653	0	2.23241	0.372969	0	0.145941	2.07944	0	13.0797	0.00204295
002488	173	0	1	1.398	0.323232	0.1659	-0.097503	5	1.79176	22.1682	7.72445	0.661655	0	2.2505	0.535622	0.109026	0.337368	2.07944	0	12.7484	0.0219395
002489	174	0	1	1.794	0.272253	0.3794	0.012826	7	1.94591	22.5993	7.72445	0.482801	0	2.72765	0.580978	0.138769	0.23018	2.30259	0	11.429	0.0112036
002491	175	0	1	1.661	0.617127	0.3841	0.187584	5	2.07944	22.6314	7.72445	0.553161	0	3.22256	0.614711	0	0.151337	2.30259	0	12.8318	0.00557959
002494	176	1	1	1.256	0.492676	0.3131	0.005045	2	2.19722	21.6498	7.71913	0.208337	0	1.88139	0.19864	0.246279	0.160498	2.30259	0.00961789	12.8342	0.00452863
002495	177	1	1	2.184	0.793687	0.1715	0.02897	1	1.79176	20.8837	7.71913	0.050893	0	3.82517	0.254046	0.288058	0.315191	2.30259	0	13.9325	0.00857764
002496	178	0	1	1.536	0.876701	0.422	0.041626	3	2.07944	22.7327	7.71602	0.493807	0	1.29487	0.782996	0.403028	0.100881	2.30259	0	13.3909	0.00255105
002498	179	0	1	2.62	0.705992	0.6656	0.093874	5	2.3979	22.5853	7.71602	0.310281	0	2.48377	0.642871	0.000547216	0.045224	2.30259	0	12.0557	0.00392625
002501	180	1	1	2.011	0.563017	0.1849	0.12053	4	1.79176	23.2156	7.71244	0.622357	0	1.4535	0.211589	0.147272	0.181722	2.30259	0	14.6623	0.0220224
002510	181	1	1	1.809	0.176229	0.072	0.072407	5	2.07944	22.1709	7.70886	0.517528	0	1.69715	0.463708	0.210612	0.231217	2.3979	0	12.381	0.00390596
002513	182	0	1	1.205	0.588042	0.1938	0.042686	3	2.07944	22.122	7.70526	0.38005	0	1.46584	0.359663	0.0991104	0.470503	2.48491	0.0364498	13.627	0.0111737
002516	183	0	1	1.673	0.85214	0.4562	0.081247	2	2.07944	22.6667	7.70346	0.471674	0	1.31976	0.329638	0.47098	0.137333	2.30259	0.0266197	14.0638	0.000677015
002527	184	1	1	1.126	0.601602	0.1788	0.062365	5	2.30259	22.2135	7.69576	0.387199	0	1.74692	0.614361	0.212084	0.34506	2.30259	0	12.1793	0.00925966
002529	185	0	1	1.879	0.678196	0.1868	-0.024467	5	1.79176	21.364	7.69576	0.177871	0	2.59524	0.108123	0	0.436349	2.07944	0	13.1054	0.0126981
002531	186	1	1	2.06	0.235702	0.2981	0.08835	5	1.38629	22.7951	7.69257	0.412607	0	1.79031	0.2851	0.00451966	0.385038	2.07944	0.0167294	14.8402	0.0221701
002532	187	0	1	1.686	0.546584	0.2088	0.078083	5	2.07944	21.5566	7.69257	0.401952	0	2.11273	0.572744	0.263544	0.426774	2.30259	0	12.1596	0.0657024
002533	188	0	1	2.072	0.271955	0.2083	0.070986	5	1.79176	21.8632	7.69257	0.221811	0	1.94966	0.999602	0.0784448	0.18397	2.30259	0	12.5319	0.00887104
002538	189	1	1	2.022	0.510584	0.25	0.076219	3	2.07944	22.2811	7.68432	0.318012	0	1.81778	0.593454	0.0257025	0.209537	2.30259	0	12.8699	0.00768118
002539	190	1	1	1.294	0.352376	0.3894	0.048899	3	2.07944	22.923	7.68432	0.649958	0	1.36537	0.672997	0.462399	0.305933	2.30259	0	12.7302	0.0125487
002540	191	0	1	1.798	0.421353	0.4249	0.100578	4	1.79176	21.9105	7.68432	0.099894	0	2.07695	0.827556	0.322812	0.146719	1.79176	0	12.8408	0.012377
002543	192	0	1	1.662	0.55723	0.3825	0.147211	5	1.94591	22.3506	7.67971	0.425766	0	1.71108	0.974281	0.235202	0.400902	2.07944	0	11.9984	0.0195231
002545	193	0	1	1.702	0.25754	0.4692	0.019899	4	2.30259	23.1027	7.67322	0.362719	0	1.15363	0.153512	0.53806	0.391547	2.30259	0.0546255	13.996	0.000740632
002546	194	0	1	2.444	1.00762	0.4186	0.033611	5	1.60944	21.879	7.67322	0.098126	0	2.15941	0.183855	0.0594994	0.179018	2.30259	0	12.3218	0.00364587
002547	195	1	1	1.628	0.38545	0.4296	0.076619	4	1.94591	22.4174	7.66996	0.590877	0	1.9118	0.465973	0.323667	0.11892	1.94591	0	12.2265	0.00514477
002550	196	1	1	1.922	0.684258	0.228	0.092671	6	2.48491	21.8331	7.66996	0.200844	0	2.42816	0.255907	0.349407	0.246842	2.30259	0	13.2762	0.00575871
002552	197	1	1	2.924	0.646673	0.3283	-0.233087	5	2.07944	20.8656	7.66669	0.378899	0	3.37694	0.156288	0.332837	0.420723	2.30259	0	13.5392	0.0247004
002553	198	0	1	1.702	0.862355	0.396	0.104318	5	1.94591	20.4394	7.66669	0.079651	0	3.83661	0.425104	0.404736	0.1823	2.30259	0	12.2092	0.00213245
002557	199	0	1	1.867	0.342377	0.4995	0.118436	1	1.38629	22.1631	7.66435	0.281663	0	2.21108	0.832439	0	0.201414	2.07944	0	12.4222	0.175931
002562	200	0	1	1.528	0.298878	0.2578	0.108296	6	1.60944	21.5912	7.66059	0.259398	0	2.1846	0.446422	0.393036	0.418368	2.30259	0	13.146	0.00222271
002563	201	1	1	1.647	0.492013	0.1723	0.140243	2	1.79176	23.2842	7.66011	0.227771	0	1.93137	0.823843	0.314489	0.657988	2.30259	0	12.982	0.00169389
002569	202	1	1	2.018	0.689672	0.2986	0.012423	2	2.19722	20.2569	7.64492	0.162644	0	10.932	0.589187	0.0104588	0.281162	2.30259	0	10.6235	0.000746738
002570	203	1	1	4.114	0.48226	0.3306	-0.265569	1	1.79176	22.5161	7.64492	0.516049	0	2.7491	0.460247	0.000238377	0.295502	2.19722	0	12.9584	0.0100009
002585	204	1	1	1.331	0.351115	0.3388	0.024879	3	2.48491	22.6236	7.62021	0.200516	0	1.28639	0.3817	0.249168	0.208509	2.07944	0	14.6618	0.0105774
002588	205	1	1	2.044	0.766995	0.227	0.118766	3	2.3979	22.6487	7.61628	0.380996	0	1.79961	0.908267	0.239467	0.427136	1.79176	0	12.9576	0.00806502
002590	206	1	1	1.392	0.167073	0.4586	0.074952	5	1.94591	21.8852	7.61628	0.44551	0	2.8812	0.698288	0.106138	0.196718	2.30259	0	11.988	0.00458952
002594	207	0	1	1.52	0.449529	0.2524	0.0989	5	2.3979	25.7005	7.60639	0.618053	0	1.17207	0.713238	0.240765	0.539205	1.94591	0.00510871	12.1724	1.19975
002597	208	0	1	1.625	0.425259	0.5179	0.212595	3	2.07944	22.1801	7.6029	0.382996	0	2.41283	0.874823	0.00927551	0.078872	2.30259	0	12.8599	3.48331e-05
002603	209	0	1	1.662	0.639174	0.2536	0.100499	6	2.48491	22.5559	7.59237	0.146842	0	2.80255	0.611181	0.191777	0.412153	2.30259	0	13.1132	0.00891656
002610	210	1	1	1.575	0.508923	0.1566	0.026778	5	1.60944	23.5271	7.58325	0.650102	0	1.33594	0.236546	0.0232499	0.416648	2.30259	0	14.8238	0.0149763
002613	211	0	1	1.916	0.576977	0.5423	0.013663	5	2.07944	21.3948	7.57558	0.173227	0	2.0078	0.448199	0.470293	0.114107	2.30259	0	12.418	0.00139147
002614	212	0	1	1.566	0.14577	0.2782	0.10386	5	2.07944	22.2044	7.57044	0.418534	0	1.57558	0.784762	0.464108	0.39674	2.30259	0	11.3273	0.012115
002615	213	0	1	1.037	0.581741	0.484	0.154905	4	1.79176	21.1026	7.57044	0.48343	0	2.55982	0.918011	0.436725	0.157838	2.19722	0	11.4012	0.00317416
002616	214	0	1	1.749	0.273719	0.2568	0.082428	5	1.38629	21.9037	7.56476	0.392125	0	2.00615	0.585678	0.390865	0.449197	1.94591	0	12.6344	0.00295131
002623	215	1	1	1.603	0.144338	0.45	0.007921	4	1.60944	22.1773	7.55276	0.493956	0	2.04093	0.326101	0.00266484	0.141963	2.30259	0	13.8643	0.00680128
002625	216	0	1	1.491	0.296512	0.1823	0.109421	5	1.79176	20.4219	7.54168	0.185389	0	11.7808	0.56995	0.2458	0.43625	2.07944	0	13.3604	0.00345847
002626	217	0	1	1.351	0.362859	0.3534	0.137647	1	2.07944	21.8549	7.54486	0.296992	0	2.92297	0.536222	0.0001541	0.369477	2.30259	0	12.6735	0.0289229
002630	218	1	1	2.002	0.451708	0.2305	0.065088	5	2.63906	23.0863	7.53743	0.704284	0	1.45761	0.320096	0.179302	0.150146	2.30259	0	13.3887	0.00389358
002632	219	1	1	1.552	0.333586	0.4218	0.030491	3	1.79176	21.1982	7.53155	0.095412	0	3.785	0.324506	0.0438837	0.22047	2.19722	0	13.2398	0.0259453
002641	220	1	1	1.682	0.55457	0.4205	0.084559	3	2.19722	22.1929	7.52294	0.415596	0	1.85671	0.866527	0.211774	0.325307	2.30259	0	12.5681	0.00731688
002643	221	0	1	1.566	0	0.2054	0.082614	3	1.79176	22.1819	7.51643	0.102846	1	2.85226	0.429636	0.0203179	0.308421	2.30259	0.0868727	12.8485	0.00593476
002646	222	1	1	1.832	0.625402	0.6503	0.085312	1	1.79176	21.8747	7.51534	0.220785	0	2.95976	0.454426	0	0.075343	2.19722	0	13.03	0.00367871
002653	223	0	1	1.535	0.572002	0.3699	0.199883	6	1.94591	22.0355	7.50108	0.390323	0	2.64781	0.386503	0.581359	0.498704	2.07944	0	12.7369	0.0641092
002658	224	1	1	1.734	0.593085	0.6287	0.112886	5	1.94591	21.4054	7.47193	0.130016	0	3.2081	0.504573	0.496954	0.070289	2.07944	0	11.6317	0.00468727
002661	225	0	1	1.679	0.905899	0.4405	0.065267	1	1.79176	21.6289	7.46794	0.151418	0	2.02467	0.874685	0.0230628	0.212397	2.30259	0.0237443	12.3575	0.0207719
002665	226	1	1	2.317	0.464911	0.2578	0.048106	5	2.3979	22.2207	7.46164	0.309261	0	3.47901	0.200203	0.129436	0.327525	2.30259	0	13.0279	0.0502975
002667	227	0	1	2.691	0.974026	0.2486	-0.0321	5	2.19722	20.5443	7.46049	0.119848	0	3.46955	0.108828	0.33235	0.330714	2.30259	0	12.5063	0.000847909
002668	228	0	1	1.774	0.820297	0.2038	0.176547	5	2.19722	22.3975	7.45008	0.583264	0	2.29939	0.945026	0.27098	0.461955	2.07944	0	11.8452	0.0843518
002669	229	1	1	1.811	0.996258	0.1557	0.051345	3	2.19722	21.3086	7.45008	0.103832	0	3.2892	0.330827	0.126854	0.353944	2.30259	0.0133438	13.176	0.00671484
002677	230	0	1	1.382	0.218935	0.2409	0.176061	5	1.79176	21.058	7.42714	0.176424	0	2.98693	0.476295	0.557386	0.536372	2.30259	0	13.0311	0.000207424
002678	231	1	1	1.725	0	0.8185	0.074578	7	1.79176	21.7862	7.42417	0.299793	1	5.20329	0.541023	0.00248344	0.037419	2.07944	0	12.8314	0.0323085
002685	232	0	1	0.733	0.175493	0.3168	0.038465	5	1.94591	21.3628	7.41638	0.282286	0	3.36839	1.12908	0.155149	0.299148	2.30259	0	13.2544	0.0020148
002688	233	0	1	1.224	0.541744	0.3805	0.109987	6	2.30259	21.7025	7.39756	0.404985	0	2.51029	0.561794	0.0165356	0.213734	2.30259	0	12.6909	0.00746196
002689	234	1	1	3.641	0.675692	0.402	0.048652	5	1.94591	21.6392	7.39511	0.428301	0	3.10963	0.496088	0.00861175	0.248904	2.30259	0	12.5078	0.00988032
002698	235	1	1	1.855	0.0266667	0.2411	0.056553	5	1.79176	21.5353	7.3601	0.152067	0	3.95087	0.278689	0.236345	0.450295	2.30259	0	12.2867	0.00690444
002701	236	1	1	1.371	0.307086	0.3822	0.217886	4	1.94591	23.4272	7.34084	0.645846	0	1.77036	0.508661	0	0.154121	2.19722	0	13.8027	0.0116683
002702	237	0	1	1.476	0.107207	0.1828	0.0167	1	1.38629	20.9369	7.34084	0.367859	0	3.17403	0.746709	0.418009	0.302879	2.07944	0	12.5892	0.00658993
002705	238	0	1	1.517	0.472691	0.462	0.162419	5	2.48491	22.4161	6.98008	0.50967	0	1.30441	1.28522	0.0128296	0.338194	2.30259	0	11.1252	0.00508175
002706	239	0	1	1.392	0.143568	0.1051	0.104408	5	2.19722	21.3607	6.98008	0.178718	0	1.78053	0.648028	0.401768	0.414437	2.30259	0	11.9412	0.00364427
002708	240	1	1	0.912	0.582666	0.2957	0.042457	5	2.07944	21.5949	6.98008	0.365928	0	1.56051	0.465232	0.186051	0.433843	2.48491	0.00487902	12.4356	0.0141468
002718	241	1	1	1.216	0	0.3532	0.121224	7	1.38629	20.87	6.97354	0.107669	0	2.11994	0.438746	0.635989	0.393525	2.07944	0	11.8043	0.00233289
002719	242	1	1	1.461	0.309652	0.4769	0.024615	1	1.94591	21.0339	6.97354	0.162873	0	2.10968	0.410325	0.0678528	0.180911	2.07944	0	11.4028	0.00134776
002730	243	0	1	1.477	0	0.5114	0.050113	5	1.60944	21.0842	6.70196	0.371255	0	2.26705	0.431103	0.144883	0.179152	2.30259	0	12.5366	0.0126894
002733	244	1	1	1.63	0.339821	0.3626	0.054154	5	1.94591	21.8869	6.632	0.301934	0	1.50857	0.78112	0.0871093	0.311176	2.30259	0	11.1454	0.00956409
002734	245	0	1	0.728	0.515321	0.2214	0.071192	3	2.07944	21.4549	6.55678	0.234897	0	1.94748	0.558291	0.384541	0.330158	2.19722	0	13.3709	0.0110806
002740	246	1	1	1.19	0.113636	0.2358	0.041415	2	2.07944	21.3751	6.56386	0.272823	0	1.75754	0.617128	0.454612	0.364693	2.30259	0	11.1452	0.0029922
002741	247	1	1	1.606	0	0.3588	0.07977	3	1.79176	20.7187	6.52796	0.204325	0	3.36214	0.996212	0.541533	0.310138	2.30259	0	12.775	0.00866069
002743	248	0	1	1.157	0.41491	0.3856	0.026387	4	2.07944	22.4129	6.52649	0.643391	0	1.20219	0.439613	0.0108447	0.271494	2.30259	0	12.5632	0.00382561
002747	249	1	1	0.58	0.121967	0.359	0.051858	5	1.94591	21.355	6.48004	0.218592	0	1.87055	0.360646	0.00189998	0.413705	2.19722	0	12.079	0.0491911
002750	250	0	1	1.388	0.172005	0.4382	0.13573	6	1.94591	20.4484	6.47389	0.11745	0	5.42962	0.294376	0	0.35098	2.30259	0	13.8877	0.00350407
002751	251	0	1	1.394	0.453911	0.2841	-0.030105	7	1.60944	21.3069	6.42487	0.755722	0	2.83559	0.357294	0.459354	0.200756	2.30259	0	11.1458	0.0106523
002759	252	1	1	1.237	0.151519	0.2722	0.02306	5	2.19722	21.98	6.36819	0.049651	0	1.40218	0.141974	0	0.571436	2.07944	0	12.9858	0.00654211
002760	253	1	1	2.25	0.209199	0.2206	0.017916	4	2.19722	20.7907	6.34388	0.466234	0	2.38875	0.286952	0.406869	0.361694	2.30259	0	13.0612	0.123333
002762	254	0	1	1.559	0.678048	0.3029	0.082011	2	1.94591	20.6865	6.34564	0.0796	0	2.79631	0.399857	0.714707	0.436596	2.19722	0	10.8217	0.00286007
002767	255	1	1	0.926	0.252936	0.4906	0.06803	5	2.07944	20.4619	6.34212	0.134932	0	3.05324	0.38041	0.7245	0.238733	2.07944	0	10.4878	0.0110895
002768	256	0	1	0.591	0.404372	0.525	0.148821	3	1.94591	21.2175	6.30992	0.463371	0	2.12379	0.782519	0.525	0.184342	2.30259	0	12.1039	0.0132191
002787	257	0	1	1.517	0	0.4318	0.113299	4	2.30259	20.9121	5.90263	0.214322	0	1.97691	0.833324	0.619603	0.282609	1.94591	0	12.2968	0.00303407
300001	258	0	1	0.844	0.655791	0.44	0.065754	5	2.63906	23.186	7.87055	0.748315	0	2.03883	0.520455	0.0537891	0.207006	2.30259	0	12.5653	0.136579
300003	259	0	1	1.327	1.01408	0.204	0.124176	5	2.63906	22.9746	7.87055	0.367048	0	3.09138	0.365009	0.0911693	0.40495	1.94591	0	12.2175	0.00898544
300004	260	1	1	1.583	0.486886	0.1237	0.027454	5	2.19722	22.0652	7.87055	0.185856	0	1.82198	0.233879	0.0943066	0.394518	2.19722	0	13.4755	0.00968506
300009	261	0	1	1.296	0.530407	0.2795	0.138741	6	2.30259	21.3989	7.87055	0.274289	0	4.07321	0.432118	0.307624	0.189744	2.56495	0.023193	12.5297	0.014744
300011	262	1	1	2.029	0.637243	0.2045	0.051343	5	2.30259	21.9186	7.87055	0.344506	0	3.02902	0.288667	0.069099	0.370597	2.19722	0	12.7992	0.0237165
300016	263	0	1	1.606	0.739802	0.2264	0.017195	6	1.94591	20.6784	7.87055	0.056896	0	5.17585	0.52177	0.18026	0.23959	2.30259	0	13.0965	0.00161715
300018	264	0	1	1.178	0.614349	0.0734	0.074968	5	1.94591	21.1921	7.87055	0.078578	0	2.80806	0.224645	0.188374	0.374946	1.79176	0	11.2035	0.0134541
300019	265	1	1	1.236	0.420236	0.1512	0.124469	3	1.60944	20.6431	7.87055	0.209311	0	3.68018	0.706913	0.34493	0.497575	2.19722	0	12.9649	0.017941
300024	266	1	1	1.294	0.789696	0.2527	0.074431	5	2.56495	22.6806	7.87055	0.204001	1	4.79925	0.287199	0.0296424	0.171879	2.19722	0	11.871	0.342862
300030	267	1	1	1.771	0.546766	0.2343	0.03196	5	2.07944	21.1084	7.84893	0.350845	0	2.84689	0.3518	0.18082	0.204137	2.19722	0	12.7622	0.023803
300034	268	1	1	1.632	0.640321	0.4666	0.066697	4	1.79176	21.3077	7.84893	0.219348	1	4.77126	0.379852	0.00215026	0.090708	2.30259	0	13.5597	0.0128746
300039	269	1	1	2.045	0.383164	0.2982	0.12844	6	1.94591	21.6507	7.84346	0.129595	0	2.84711	0.592247	0.250762	0.189057	2.30259	0	12.2982	0.00629224
300056	270	0	1	1.226	0.851189	0.1735	-0.040906	5	1.79176	21.7477	7.82405	0.577905	0	2.3153	0.34037	0.247929	0.341894	2.30259	0	12.8829	0.00557525
300057	271	0	1	1.559	0.528005	0.419	0.034288	4	1.94591	22.2433	7.82405	0.399675	0	1.45506	0.488995	0.391434	0.197978	2.30259	0	14.0654	0.0125638
300064	272	0	1	1.238	0.330973	0.2046	0.02073	4	1.79176	22.8998	7.81278	0.237778	0	1.3968	0.109402	0.15551	0.551837	2.30259	0	14.0228	0.00781935
300072	273	0	1	0.614	0.563624	0.2853	0.250384	3	2.30259	23.6416	7.79975	0.647308	0	2.97417	0.947079	0.0832451	0.30695	2.48491	0.0528264	13.8689	0.0267573
300073	274	0	1	1.104	0.418461	0.2706	0.074045	5	2.07944	21.4947	7.79975	0.380014	1	3.6977	0.617044	0.00550503	0.145655	2.30259	0.00371516	13.0389	0.000715988
300086	275	0	1	1.087	0.725984	0.3949	0.020654	6	1.94591	21.5069	7.7878	0.144705	0	2.95183	0.215338	0	0.163401	2.07944	0	12.7785	0.00304292
300093	276	0	1	1.601	0.737208	0.1124	0.005361	4	2.07944	20.9695	7.7698	0.317496	0	4.08829	0.275387	0.0987198	0.231061	2.07944	0	13.113	0.00314318
300095	277	1	1	1.446	0.421993	0.2606	0.042628	5	2.19722	21.4748	7.76132	0.382908	0	2.17584	0.280314	0.336787	0.317679	2.30259	0	12.3275	0.0275176
300105	278	0	1	2.794	0.854895	0.2325	-0.090472	5	1.94591	21.6593	7.75148	0.246477	1	2.13635	0.17433	0	0.278623	2.30259	0	12.3951	0.0129772
300108	279	0	1	2.635	0.579116	0.2486	0.105146	6	2.19722	21.6612	7.74932	0.293161	0	1.82993	0.292201	0.24786	0.422577	2.07944	0	13.8949	0.288704
300111	280	1	1	1.796	0.663784	0.1637	0.023034	5	2.30259	21.7542	7.74846	0.536084	0	2.6356	0.571656	0.00320843	0.044571	2.07944	0	13.9448	0.00536499
300116	281	1	1	0.375	0.741071	0.1358	0.054658	5	1.60944	23.7631	7.74587	0.624154	0	1.17135	0.182743	0.0966966	0.513185	1.79176	0.124574	12.0441	0.00730589
300119	282	0	1	1.21	0.568542	0.4265	0.072811	6	1.94591	21.7287	7.73936	0.229675	0	1.89031	0.354847	0.46126	0.25284	2.30259	0	12.9565	0.046551
300122	283	0	1	2.665	0.812	0.5413	0.012898	6	2.19722	21.72	7.73456	0.069465	0	5.73585	0.164588	0.452551	0.311796	1.94591	0	13.0735	0.00782366
300124	284	1	1	1.258	0.426964	0.1926	0.196731	5	2.07944	22.7994	7.73456	0.375173	0	3.74008	0.459005	0.209539	0.268014	2.30259	0	11.8572	0.106348
300137	285	0	1	1.279	0.425248	0.1386	0.078113	5	1.94591	21.3029	7.7178	0.162212	0	2.66979	0.442221	0.131941	0.199227	2.07944	0	12.516	0.00401662
300141	286	0	1	1.099	0.636741	0.4541	0.045781	5	1.94591	20.6846	7.71468	0.248776	0	3.15029	0.422745	0.348556	0.184837	2.07944	0	12.3812	0.000634109
300146	287	0	1	1.565	0.529111	0.4833	0.107927	1	2.07944	22.3963	7.69984	0.117233	0	2.42953	0.433363	0.382278	0.115183	2.07944	0	12.5044	0.0596862
300147	288	1	1	1.571	0.804228	0.3411	0.0265	6	2.30259	22.8013	7.69984	0.538806	0	1.60594	0.233089	0.00165469	0.171022	2.07944	0	12.9648	0.0182085
300151	289	0	1	1.52	0.403398	0.4586	0.039047	5	1.79176	20.7306	7.69667	0.17402	0	3.7714	0.584041	0.43372	0.136078	1.94591	0	12.1539	0.00334715
300153	290	1	1	2.013	0.935768	0.417	0.033265	5	1.94591	21.0437	7.69348	0.291579	0	4.49719	0.591625	0.00151195	0.179856	2.30259	0	13.0433	0.0186019
300160	291	0	1	1.401	0.454435	0.2416	0.097536	4	1.60944	21.2621	7.68662	0.285469	0	4.44596	0.669312	0.0089984	0.395086	2.30259	0	11.8261	0.011908
300165	292	0	1	1.102	0.485102	0.3734	0.034526	5	1.79176	21.4689	7.6811	0.267474	0	1.9324	0.2042	0.346081	0.174585	2.30259	0	11.9707	0.00986989
300169	293	1	1	1.499	0.655484	0.0987	0.007021	3	1.79176	21.4391	7.6811	0.384454	0	1.99439	0.402003	0.254744	0.382384	2.07944	0	12.9531	0.00514056
300171	294	1	1	1.727	0.423806	0.6065	0.081108	5	2.30259	22.1579	7.67786	0.285421	0	1.80692	0.316301	0.467901	0.040996	2.30259	0	12.2653	0.0165691
300173	295	1	1	1.03	0.532122	0.2121	0.045286	5	1.94591	21.62	7.67786	0.329898	0	2.75005	0.298705	0.269143	0.484845	2.30259	0	12.7436	0.0364945
300181	296	1	1	1.55	0.504541	0.2846	0.055694	6	2.30259	21.4352	7.66809	0.277743	0	2.30695	0.412218	0.238554	0.159244	1.94591	0.0190304	12.4462	0.0229453
300195	297	1	1	1.478	0.625671	0.3216	0.051298	5	2.19722	22.0149	7.6516	0.285346	0	1.42715	0.316342	0.243094	0.31362	2.07944	0	12.7408	0.0167085
300196	298	1	1	1.664	0.173913	0.3705	0.117018	4	1.79176	21.8306	7.6516	0.234999	0	2.03867	0.584207	0.36453	0.284299	2.30259	0.0214645	13.202	0.00579047
300199	299	1	1	1.323	0.823971	0.2582	0.080987	6	2.30259	22.2177	7.64731	0.191254	0	2.76414	0.191843	0.359979	0.361649	2.07944	0	13.8144	0.0192614
300202	300	1	1	1.548	0.280612	0.2817	0.165019	5	1.60944	21.6954	7.64348	0.291012	0	4.43675	0.35183	0.208672	0.376817	2.30259	0	11.9357	0.0065469
300207	301	1	1	1.346	0.89473	0.3379	0.189625	5	1.94591	22.843	7.6406	0.707056	0	2.02207	0.966755	0.417554	0.216039	1.79176	0	11.4347	0.00442225
300208	302	1	1	1.318	0.521042	0.1784	0.16364	5	1.94591	21.744	7.6382	0.419329	0	4.30871	0.432165	0.184114	0.413396	2.48491	0	12.4286	0.00269985
300210	303	1	1	1.358	0.735341	0.4394	0.060657	5	2.07944	21.4525	7.6382	0.398304	0	2.62177	0.220739	0.258209	0.291613	1.94591	0	12.9069	0.00710231
300218	304	1	1	1.5	0.572269	0.219	0.06094	3	2.30259	21.3762	7.62754	0.446166	0	1.99323	0.731287	0.00394828	0.393122	2.56495	0	12.9389	0.014473
300221	305	0	1	1.334	0.689349	0.2634	0.167339	3	1.60944	21.1988	7.62413	0.426415	0	5.337	0.895399	0.00459395	0.211279	2.07944	0	12.5171	0.0607411
300224	306	0	1	1.292	0	0.5318	0.083532	4	2.07944	21.8885	7.6212	0.272676	0	3.10302	0.495093	0.0109533	0.101406	2.30259	0	12.6388	0.00693922
300225	307	1	1	1.5	0.710043	0.1954	0.06638	3	1.79176	20.8692	7.6212	0.221156	0	4.53886	0.682978	0	0.260274	2.30259	0	13.0779	0.00645701
300230	308	0	1	0.807	0.218702	0.3149	0.063211	3	1.60944	22.1272	7.61382	0.359404	0	1.52264	0.448732	0.248921	0.320405	2.19722	0	11.2179	0.00778045
300233	309	1	1	1.313	0	0.3758	0.103874	6	1.94591	21.5373	7.61036	0.333504	0	2.87052	0.629357	0.0827082	0.197852	2.30259	0	12.691	0.0141434
300234	310	1	1	1.684	0.402176	0.3336	0.02961	4	2.19722	20.894	7.61036	0.147575	0	4.20076	0.305546	0.439521	0.319553	2.07944	0	12.6032	0.0316096
300239	311	0	1	0.951	0.783223	0.3236	0.026746	6	1.79176	20.5407	7.6034	0.13716	0	4.48206	0.380004	0.0346035	0.190755	2.07944	0	12.6443	0.00149863
300246	312	1	1	1.081	0.361983	0.3353	0.156072	5	1.79176	20.3472	7.59689	0.265513	0	5.69083	0.865633	0.262404	0.148232	2.30259	0	11.4012	0.00986292
300252	313	1	1	1.073	0.841173	0.3412	0.096123	5	1.38629	22.1253	7.58172	0.442676	0	2.61299	0.496098	0.212558	0.324735	2.07944	0.0121424	11.8424	0.00715453
300254	314	0	1	1.455	1.21354	0.1191	0.039336	6	2.19722	21.0827	7.58121	0.33348	0	2.55778	0.520789	0.23371	0.333651	2.30259	0	11.8745	0.0229745
300257	315	1	1	1.49	0.651376	0.5654	0.028928	5	1.60944	22.3386	7.58121	0.306406	0	3.13308	0.343489	0.0424926	0.101223	2.07944	0	12.5725	0.0138917
300258	316	0	1	1.227	0	0.4836	0.131093	5	1.79176	21.439	7.57763	0.288954	0	3.02711	0.439267	0.0749271	0.175651	2.19722	0	13.4727	0.0118504
300259	317	0	1	1.101	0.724867	0.3552	0.062179	5	1.94591	21.4386	7.57507	0.130257	0	1.8764	0.247416	0.380516	0.273986	2.30259	0	12.2952	0.00820247
300265	318	1	1	1.097	0.167011	0.5519	0.131135	5	1.38629	21.4301	7.56683	0.538366	0	2.99086	0.716512	0.00132067	0.191919	2.07944	0	12.3854	0.00424198
300267	319	0	1	0.991	0.377813	0.4574	0.155927	6	1.79176	22.4158	7.56112	0.077297	0	3.11779	0.498012	0.355796	0.304555	2.30259	0	13.8563	0.112665
300273	320	1	1	1.438	0.362894	0.2001	0.038862	5	2.48491	22.2428	7.54592	0.458804	0	2.70787	0.201129	0.247487	0.278606	2.19722	0	11.7715	0.0216702
300274	321	0	1	1.181	0.560201	0.3189	0.091576	5	2.70805	23.1792	7.54221	0.488396	0	1.45643	0.515035	0.245894	0.176816	2.19722	0	12.9624	0.0164209
300279	322	0	1	1.14	0.801993	0.2156	0.055817	5	1.94591	21.7433	7.51152	0.398235	0	1.99355	0.478072	0.296567	0.391696	2.30259	0.00431298	12.5733	0.00222822
300281	323	1	1	1.291	0.781224	0.4456	0.041904	5	1.94591	20.862	7.51152	0.338537	0	2.81934	0.309221	0.396081	0.202998	2.07944	0	13.2462	0.0226976
300283	324	0	1	1.188	0.348219	0.583	0.032529	5	2.3979	20.9238	7.50494	0.530022	0	2.40211	0.63767	0.509689	0.164368	2.30259	0	12.2306	0.00422787
300285	325	0	1	0.633	0.415902	0.246	0.081962	3	1.79176	21.5267	7.50329	0.210058	0	4.05827	0.306153	0.250453	0.300766	2.30259	0	13.0796	0.0220025
300286	326	0	1	1.362	0.0984782	0.1832	0.134615	5	1.60944	20.4511	7.50329	0.220655	0	4.06062	0.432375	0.280586	0.459219	2.07944	0	11.9178	0.00215335
300289	327	0	1	1.499	1.56576	0.3188	0.068549	6	1.60944	21.2318	7.48437	0.196131	0	2.77542	0.320772	0.170222	0.32669	1.94591	0	14.1841	0.0231733
300294	328	0	1	1	0.266996	0.3344	0.130174	6	1.60944	21.6068	7.4725	0.118743	0	3.75461	0.391239	0.0365904	0.336807	1.94591	0	12.4008	0.0234124
300304	329	0	1	1.176	0.0675211	0.4332	0.065398	5	1.94591	21.4382	7.46508	0.180453	0	4.61472	0.262042	0.0359751	0.211318	2.30259	0.0236559	13.757	0.0111273
300305	330	1	1	1.531	0.473539	0.2346	0.051605	3	1.79176	21.1048	7.46049	0.044119	0	1.83575	0.355281	0.184187	0.237543	2.30259	0	13.8091	0.00798524
300320	331	0	1	1.724	0.183216	0.1966	0.098456	3	2.3979	20.9145	7.42297	0.297453	0	3.85854	0.70682	0.150158	0.368372	2.30259	0	12.4267	0.00361228
300321	332	1	1	1.615	0	0.3286	0.057411	3	1.38629	20.3342	7.42833	0.148199	0	4.87824	0.63808	0.0779626	0.326864	2.19722	0	12.9402	0.00614979
300325	333	1	1	1.54	0.716847	0.3823	0.051767	3	1.94591	21.9044	7.42297	0.533158	0	2.25915	0.485156	0.0102933	0.22561	2.30259	0	13.4877	0.00126197
300328	334	1	1	1.589	0.311891	0.4393	0.039106	4	2.07944	20.8481	7.41216	0.317989	0	4.56062	0.496964	0	0.092202	2.30259	0	12.4097	0.011496
300334	335	1	1	1.302	0.462005	0.2319	0.036449	5	2.3979	21.5584	7.40245	0.410943	1	2.58039	0.32501	0.00477718	0.363331	2.07944	0	12.9101	0.0121565
300341	336	0	1	1.453	0.142857	0.4091	0.114522	5	1.60944	20.8493	7.38956	0.120665	0	3.90754	0.645198	0.00237816	0.319205	1.79176	0	11.7471	0.0136212
300342	337	1	1	1.21	0.36816	0.4604	0.133981	5	1.79176	21.1106	7.38956	0.160225	0	4.77081	0.444295	0.0421626	0.228875	2.30259	0	12.0069	0.00537467
300345	338	1	1	1.551	0.794504	0.2055	0.011259	4	2.19722	20.8199	7.38585	0.231723	0	3.66899	0.180404	0.139644	0.315075	2.07944	0	12.8609	0.019139
300357	339	0	1	2.242	0.762684	0.5181	0.19708	6	1.94591	20.3621	6.98008	0.059289	0	4.18311	0.447823	0.0024505	0.126576	2.07944	0	12.0128	0.00469046
300358	340	1	1	1.455	0.336961	0.4966	0.072658	5	2.77259	21.7918	6.98008	0.433965	0	1.64853	0.334928	0.0416071	0.18095	2.30259	0	12.4333	0.0149504
300360	341	1	1	1.641	0.105263	0.2576	0.195321	5	1.79176	21.3084	6.98008	0.271409	0	1.99272	0.665065	0.287663	0.355451	2.30259	0	10.9906	0.0138223
300368	342	1	1	1.095	0.423682	0.3548	0.057723	5	2.30259	21.2841	6.97821	0.254856	0	2.73426	0.385835	0.271116	0.331835	2.30259	0	11.5783	0.00818311
300374	343	0	1	0.834	0.206486	0.3967	0.060529	4	1.94591	20.9883	6.48158	0.35854	0	2.55416	0.63651	0.396939	0.376376	2.07944	0	13.485	0.00756316
300375	344	0	1	1.329	0.484366	0.3577	0.123967	3	1.79176	21.1725	6.97448	0.1902	0	1.86239	0.694189	0.407565	0.206874	2.07944	0.0538114	12.6769	0.0781454
300381	345	0	1	0.759	0.284694	0.3607	0.070725	6	2.48491	21.8895	6.97354	0.359892	0	1.53686	0.471192	0	0.38284	2.30259	0.00322999	12.7524	0.015542
300382	346	0	1	1.191	1.1305	0.6491	0.098661	5	2.19722	20.9249	6.97261	0.134169	0	2.25709	0.317532	0	0.127184	2.07944	0	13.0662	0.00486401
300396	347	0	1	1.027	0.711142	0.538	0.114473	5	2.19722	21.343	6.73697	0.259531	0	1.72222	0.408262	0.158636	0.228342	2.19722	0	12.1992	0.0581822
300398	348	1	1	1.696	0	0.538	0.086694	3	2.07944	20.8574	6.70196	0.316866	0	2.99323	0.341966	0	0.220214	2.30259	0	13.5084	0.0580807
300400	349	0	1	1.13	0.334945	0.3405	0.121419	5	1.38629	20.1656	6.70073	0.249563	0	5.0081	0.573781	0.332838	0.271103	2.07944	0	11.1327	0.00617855
300401	350	0	1	0.677	0.403616	0.3791	0.058125	1	2.3979	20.5922	6.70196	0.141447	0	4.72381	0.375187	0.0716938	0.176459	2.30259	0	13.6292	0.0233728
300403	351	0	1	1.285	0.427614	0.4629	0.140488	5	2.07944	21.1199	6.67582	0.0978	0	3.06743	0.509946	0.461007	0.228767	2.30259	0	11.7133	0.012782
300410	352	1	1	0.863	0.283105	0.5031	0.063353	5	1.79176	21.1607	6.59441	0.257639	0	2.61348	0.387644	0.00297626	0.201128	2.30259	0	11.5309	0.0128516
300411	353	1	1	1.352	0.475623	0.2152	0.073334	5	2.19722	20.5976	6.59441	0.340437	0	3.83241	0.389903	0.481575	0.468597	2.07944	0	13.1267	0.0155149
300412	354	1	1	1.045	0.477632	0.3564	0.078083	5	2.07944	20.7322	6.59441	0.243246	0	2.11777	0.299108	0.197554	0.302831	2.30259	0.0181044	11.665	0.00909639
300420	355	0	1	0.247	0	0.1356	0.062361	5	1.38629	21.1026	6.52649	0.221467	0	2.27111	0.415139	0.440883	0.489977	2.19722	0.00817099	11.9182	0.00582364
300423	356	1	1	0.974	0.189674	0.456	0.054107	5	2.07944	20.2432	6.52649	0.260314	0	3.14416	0.377078	0.475908	0.185529	2.07944	0	12.2375	0.0113205
300425	357	0	1	0.532	0.588163	0.4322	0.047268	5	2.19722	21.4617	6.52796	0.285893	0	1.7457	0.2332	0.0553308	0.1601	2.07944	0	12.7852	0.0163284
300427	358	1	1	1.077	0	0.4402	0.122775	5	1.60944	20.6113	6.52649	0.22827	0	2.58292	0.459177	0.648973	0.286538	2.07944	0	11.5286	0.0115492
300429	359	1	1	1.102	0	0.298	0.120176	3	1.79176	20.8103	6.47389	0.118165	0	3.56796	0.402954	0.499208	0.349097	2.07944	0	12.8454	0.0402066
300430	360	1	1	0.683	0	0.2961	0.082082	5	1.79176	20.6621	6.48158	0.304008	0	2.81338	0.396596	0.231908	0.370078	2.30259	0	12.3634	0.00752592
300434	361	1	1	0.998	0	0.2729	0.062421	6	1.94591	19.9972	6.42487	0.166868	0	3.24442	0.335711	0.6981	0.48514	1.94591	0	11.6275	0.0317685
300436	362	1	1	1.427	0	0.2454	0.120235	6	1.79176	20.3675	6.42811	0.211663	0	5.00792	0.44655	0.254166	0.389711	2.30259	0	12.2516	0.0152628
300438	363	0	1	0.618	0	0.3496	0.144141	5	1.60944	21.366	6.42487	0.498408	0	2.81953	0.668565	0.317269	0.280507	2.30259	0	11.8182	0.0363715
300439	364	0	1	0.485	0.437074	0.5066	0.099203	6	1.60944	21.9524	6.42811	0.465143	0	1.80514	0.309851	0.512803	0.234593	1.79176	0	12.2214	0.0118742
300442	365	0	1	0.724	0.257965	0.278	-0.000574	5	1.60944	21.0736	6.42487	0.307892	0	2.3221	0.405635	0.00804875	0.401463	2.07944	0	12.9464	0.00137792
300443	366	1	1	1.579	0	0.4313	0.138658	5	1.60944	21.2714	6.42811	0.12503	0	2.45701	0.367807	0.393882	0.198165	2.30259	0	13.3113	0.00242018
300446	367	1	1	1.36	0	0.3061	0.217111	3	1.60944	20.1127	6.42649	0.084208	1	5.54824	0.481393	0.0488206	0.12613	2.19722	0.33119	12.9634	0.00622755
300447	368	1	1	0.433	0.43953	0.5582	0.144824	5	1.94591	20.6932	6.42811	0.328816	0	3.9131	0.431264	0.559831	0.159264	2.07944	0	12.0783	0.00646776
300457	369	0	1	0.398	0.511637	0.4527	0.199897	5	1.60944	21.3045	6.39192	0.6422	0	2.69536	0.475578	0.534922	0.193963	2.30259	0	12.5383	0.0332411
300463	370	0	1	0.516	0.470646	0.118	0.14404	6	2.3979	21.7159	6.36819	0.153801	0	3.08213	0.551742	0.401236	0.477453	2.30259	0	12.248	0.00634292
300466	371	1	1	0.508	0	0.2847	0.050577	5	2.30259	21.0486	6.36819	0.193777	0	2.8625	0.239373	0.487848	0.443508	2.30259	0	12.042	0.0124135
300471	372	1	1	1.218	0.273698	0.3228	0.098203	5	2.19722	21.6031	6.34388	0.289164	0	2.14607	0.539733	0.336226	0.256128	2.30259	0	11.8741	0.0244482
300472	373	1	1	1.39	0	0.1117	0.041769	5	1.94591	20.2349	6.34388	0.369188	0	2.67176	0.35702	0.363928	0.501823	2.07944	0	12.4458	0.0102587
300475	374	1	1	1.133	0	0.2747	0.084412	5	1.94591	21.0958	6.34564	0.212217	0	1.83277	0.331729	0.53009	0.352848	2.07944	0	11.3695	0.0109306
300478	375	1	1	1.447	0	0.3825	0.068581	3	2.19722	20.2428	6.34564	0.167436	0	3.02959	0.907952	0	0.331595	2.30259	0	12.1849	0.00709976
300481	376	1	1	1.361	1.39009	0.495	0.141075	3	1.79176	20.073	6.30992	0.122823	0	5.25394	0.720035	0.0090125	0.13316	2.07944	0	13.4742	0.0117384
300482	377	1	1	1.402	0.429129	0.2483	0.170233	6	2.07944	20.729	6.30992	0.150133	0	8.31993	0.544225	0.397125	0.515226	2.30259	0	12.1294	0.0291136
300485	378	0	1	1.421	0.595458	0.4968	0.123142	6	1.94591	21.5192	6.31716	0.053518	0	2.2992	0.278012	0.6156	0.200487	2.19722	0	11.9565	0.0575668
300489	379	1	1	1.321	0.372059	0.2733	0.068564	4	2.19722	20.2558	6.3081	0.270594	0	3.25537	0.21973	0.341928	0.387482	2.30259	0	13.8645	0.091177
300491	380	1	1	0.6	0	0.1972	0.099021	5	1.94591	20.1532	5.90263	0.267081	0	3.45411	0.39374	0.67947	0.537648	2.30259	0.0484004	12.6989	0.0413617
300497	381	0	1	1.145	0.417934	0.3387	0.220004	6	2.07944	21.0586	5.92693	0.439224	0	3.10743	0.546128	0.394168	0.349906	2.30259	0	12.5404	0.0116399
600006	382	1	1	1.446	1.02081	0.601	0.009473	5	2.19722	23.7915	8.75888	0.655442	1	1.29531	0.744867	0	0.060366	2.30259	0	12.8518	0.00312857
600019	383	0	1	1.303	0.740762	0.70049	0.070044	4	2.30259	26.3142	8.67642	0.509591	1	0.899552	0.692055	0.000123231	0.148242	2.30259	0	14.9712	0.00184653
600063	384	1	1	1.206	0.599646	0.3597	0.030249	6	2.3979	22.8881	8.87585	0.581855	1	1.42158	0.406682	0	0.044296	2.19722	0.0764213	13.4556	0.00873628
600066	385	1	1	1.195	0.808585	0.3719	0.299898	5	1.79176	24.283	8.87864	0.610878	0	1.72619	1.01982	0	0.250887	2.30259	0	12.4484	0.0100141
600096	386	0	1	1.41	0.442493	0.4594	-0.694476	3	2.30259	24.9387	8.86996	0.9248	1	1.09338	0.777176	0	0.233137	2.48491	0	14.362	0.181544
600104	387	1	1	1.301	0.714119	0.743	0.186995	5	2.3979	27.1045	8.85023	0.601955	1	1.03971	1.26346	0	0.118837	2.07944	0	12.5228	0.0505102
600110	388	0	1	1.292	0.293635	0.0504	0.022829	4	2.07944	22.4598	8.85723	0.622761	0	2.78247	0.35264	0	0.0961	2.30259	0	14.0079	2.1549e-05
600127	389	0	1	1.523	0.723681	0.2234	0.011797	1	2.48491	21.3187	8.82673	0.566709	1	2.91965	1.2224	0	0.083308	2.07944	0	12.7433	0.0103614
600129	390	0	1	0.943	0.792039	0.3881	0.665569	6	2.48491	22.9661	8.85123	0.864546	1	1.64173	0.826738	0	0.103242	2.77259	0	11.9035	0.0216465
600137	391	0	1	1.057	0.0828544	0.4268	0.029659	2	1.60944	20.1887	8.82967	0.225521	0	8.17143	0.459262	0	0.196885	2.07944	0	12.679	0.000113039
600143	392	1	1	1.212	0.527842	0.1879	0.075724	3	2.07944	23.7319	8.42814	0.519946	0	1.53077	0.888049	0.0204869	0.291779	2.48491	0	13.5402	0.0105757
600156	393	1	1	2.135	0.527468	0.4031	-0.010445	2	1.79176	20.8702	8.82365	0.345985	1	4.49093	0.512072	0	0.069278	2.30259	0	10.9984	0.00883799
600160	394	0	1	1.604	0.5433	0.5191	0.014762	3	1.79176	23.1965	8.81922	0.119875	1	1.86062	0.851639	0	0.210391	2.56495	0.0854536	13.5641	0.131519
600177	395	1	1	1.293	0.782988	0.2901	0.161079	2	1.60944	24.8808	8.7974	0.641826	0	1.17529	0.233055	0	0.231892	2.07944	0	12.5144	0.00388648
600182	396	1	1	1.406	0.728795	0.4443	0.183374	3	1.60944	21.5775	8.77153	0.27792	0	2.82403	1.28687	0	0.078874	2.30259	0	12.5721	0.000606376
600195	397	0	1	1.38	0.259524	0.5191	0.09762	6	1.38629	22.5201	8.78996	0.387439	1	1.9019	0.658942	0	0.080731	1.79176	0	12.7496	0.000365121
600196	398	1	1	1.201	1.05402	0.3862	0.127576	6	3.21888	24.5022	8.81299	0.423084	0	1.55278	0.334237	0.000801901	0.263196	2.48491	0.02532	12.481	0.00704685
600202	399	0	1	3.703	0.739571	0.3403	-0.265197	5	1.94591	21.3729	8.76733	0.643211	1	3.06559	0.138339	0	0.068572	2.19722	0	13.5043	0.00179238
600206	400	0	1	0.958	0.397176	0.3642	0.017033	4	1.38629	21.8986	8.7791	0.084538	1	2.39962	1.17563	0	0.122937	2.07944	0.156114	12.6006	0.0368635
600210	401	0	1	1.51	0	0.2706	0.052282	3	1.38629	23.1058	8.75448	0.584291	0	1.32374	0.771361	0	0.044734	2.30259	0	13.1583	0.00899584
600218	402	0	1	1.31	0.371225	0.3432	0.049083	5	2.19722	21.9505	8.79528	0.441028	1	1.60509	0.873739	0	0.094448	2.07944	0	12.4332	0.00205275
600222	403	0	1	1.105	1.28596	0.2308	0.001236	6	1.79176	21.6981	8.74289	0.434151	1	2.12803	0.359626	0	0.159923	2.30259	0	13.036	0.00247778
600232	404	1	1	1.354	0.993658	0.4687	0.025208	2	1.94591	21.2374	8.7088	0.28316	0	3.06195	0.615917	0	0.062442	2.30259	0	11.1767	0.00340225
600235	405	0	1	1.246	0.721713	0.343	0.007875	7	1.94591	21.5531	8.70666	0.44265	1	2.06825	0.640346	0	0.075589	2.30259	0	13.4679	0.00109743
600249	406	1	1	1.261	0.146726	0.3334	-0.003318	3	2.07944	21.9101	8.45935	0.385937	1	1.75413	0.476627	0	0.09638	2.30259	0.181818	12.8565	0.0074726
600252	407	0	1	1.119	1.00621	0.2053	0.091885	6	1.79176	22.5934	8.67846	0.179372	0	2.61082	0.25735	0	0.092576	2.30259	0	12.8908	0.0127827
600255	408	0	1	1.494	1.01964	0.1385	0.058975	4	2.63906	22.3239	8.67982	0.309147	0	2.03718	1.03735	0	0.077331	2.30259	0	13.4005	0.00437014
600261	409	0	1	1.323	0.822083	0.3214	0.140092	5	2.3979	22.4533	8.70085	0.41415	0	2.27284	0.778834	0	0.223728	2.30259	0	11.638	0.0292924
600276	410	1	1	1.203	0.719356	0.2431	0.204607	6	2.83321	23.3856	8.68575	0.101581	0	7.54291	0.774158	0.000756588	0.444988	2.30259	0	11.7946	0.035377
600290	411	0	1	1.463	0.853484	0.3083	-0.011493	5	2.3979	22.6672	8.68254	0.404609	0	1.59548	0.25369	0	0.228506	2.30259	0.0183986	12.8316	0.0072358
600302	412	0	1	1.518	0.751575	0.4277	0.047085	5	2.30259	21.2207	8.67625	0.217548	1	2.49414	0.347389	0	0.088936	2.07944	0	11.4733	0.000273951
600303	413	0	1	1.342	0.55614	0.2127	0.023099	5	1.38629	22.9547	8.67403	0.681431	0	1.28554	0.401237	0	0.099349	2.30259	0	13.3057	0.0391956
600308	414	0	1	1.588	0.600023	0.3564	0.026785	7	2.07944	23.4242	8.68913	0.548808	0	0.975279	0.725825	0	0.040054	2.30259	0	13.8648	0.00407851
600312	415	1	1	0.873	0.634424	0.3851	0.135256	5	2.30259	23.5982	8.66423	0.472313	1	1.40324	0.50042	0	0.152627	2.30259	0.330542	11.9536	0.000711823
600343	416	1	1	1.12	0.552209	0.2878	0.013658	5	1.94591	22.1946	8.52039	0.39091	1	3.47127	0.414156	0	0.246209	2.30259	0	12.6021	0.0129961
600352	417	1	1	1.433	0.594692	0.1198	0.142931	3	1.94591	24.4106	8.49719	0.565124	0	1.29665	0.30938	0.0501025	0.243931	2.30259	0	13.3896	0.0100391
600362	418	0	1	1.272	0.41607	0.4053	0.01927	4	2.30259	25.1936	8.60667	0.441284	1	1.06247	2.31516	0	0.372112	2.48491	0	13.6368	0.0239967
600372	419	1	1	1.31	0.347988	0.4322	0.076218	5	1.94591	23.5873	8.64065	0.642285	1	2.50462	0.396919	0	0.37174	2.3979	0	12.2247	0.010912
600399	420	1	1	1.453	0.742007	0.3822	0.056038	4	2.48491	23.2369	8.67351	0.83927	1	1.48871	0.378747	0	0.025322	2.77259	0.131059	12.7859	0.00337831
600409	421	0	1	1.111	0.764331	0.3998	0.107413	3	2.3979	23.7678	8.50613	0.644968	1	1.47232	0.750293	0	0.202417	2.77259	0	13.6411	0.000107688
600422	422	1	1	1.213	1.14933	0.2979	0.113377	6	2.19722	22.4101	8.67744	0.33139	0	2.12556	0.944159	0.000160999	0.192538	2.30259	0	11.7414	0.0113233
600423	423	0	1	1.885	0.40285	0.0974		3	1.94591	22.0314	8.50025	1.00663	1	2.02033	0.561315	0	0.120152	2.30259	0	13.6551	0.0454733
600433	424	0	1	0.729	0.888064	0.291	0.040882	7	1.79176	22.1533	8.50593	0.391326	1	2.71459	0.416388	0	0.159616	2.48491	0.0272805	14.1471	0.00240051
600439	425	0	1	2.588	0.263435	0.3134	0.073542	2	1.79176	22.1733	8.50167	0.451476	0	2.38531	0.424749	0	0.222562	2.30259	0	11.0564	0.00172558
600448	426	1	1	2.179	0.475	0.1531	0.012136	2	2.19722	21.7252	8.63016	0.68896	1	1.85269	0.866965	0	0.287384	2.30259	0.0543854	12.2234	0.00190365
600458	427	1	1	1.224	0.53176	0.3643	0.047354	3	2.30259	23.3191	8.54208	0.634399	1	1.39685	0.8683	0	0.17402	2.77259	0.176104	12.8444	0.00850093
600469	428	1	1	1.136	1.35382	0.4258	0.034492	3	2.30259	22.7681	8.48053	0.68279	1	1.54885	0.947904	0	0.116212	2.07944	0	12.8594	0.00153976
600481	429	1	1	2.022	0.447912	0.3433	0.067348	5	1.60944	22.2149	8.51759	0.508463	0	3.25029	0.453223	0	0.265871	2.30259	0	12.3642	0.00689375
600482	430	1	1	0.519	0.605135	0.2615	0.043316	5	2.30259	24.4001	8.42354	0.326248	1	1.20479	0.524833	0.000500233	0.470637	2.30259	0.470408	12.5039	0.00109459
600486	431	0	1	1.365	0.73606	0.3617	0.12801	3	2.48491	22.4638	8.58747	0.375455	1	2.4342	0.51381	0	0.19115	2.30259	0	13.2168	0.00588224
600493	432	0	1	1.044	0.683717	0.1072	0.081665	2	1.60944	20.7355	8.44182	0.31752	0	4.85306	0.75288	0	0.327931	2.48491	0	12.2011	0.00183662
600495	433	1	1	2.125	0.719831	0.3079	0.008679	5	2.48491	22.0267	8.43425	0.156899	1	2.53918	0.261092	0	0.028973	2.19722	0	12.839	0.0177482
600500	434	0	1	1.922	0.915859	0.5535	0.021976	3	2.19722	24.6355	8.72404	0.598916	1	1.06996	0.812959	0	0.102353	2.07944	0.172773	13.3217	0.00377147
600518	435	1	1	1.131	0.543099	0.3127	0.11356	6	2.30259	24.7274	8.65973	0.464045	0	1.95536	0.394761	0.000778214	0.205348	2.30259	0	13.2875	0.00162944
600521	436	0	1	1.09	0.731112	0.2645	0.099807	6	2.70805	22.6293	8.52734	0.319422	0	3.68649	0.608477	0.000612828	0.287165	2.30259	0	12.7759	0.0663411
600526	437	1	1	1.135	0.609105	0.2567	0.019023	5	2.77259	22.7992	8.57092	0.675121	1	1.38577	0.46278	0	0.194717	2.48491	0.256694	11.9132	0.0111436
600535	438	1	1	1.495	0.425761	0.4518	0.148566	6	1.38629	23.5639	8.56484	0.520813	0	3.0441	0.814275	0	0.136207	2.30259	0	12.719	0.00254722
600549	439	0	1	1.25	0.702136	0.3205	0.036847	4	1.94591	23.4641	8.55024	0.476281	1	1.83025	0.550235	0	0.305843	2.30259	0.0985601	13.0676	0.0403715
600550	440	1	1	1.293	0.298546	0.3347	0.172956	5	1.79176	22.9905	8.66302	0.934305	1	1.81034	0.421501	0	0.275703	2.30259	0.105314	12.3421	0.00734226
600557	441	1	1	1.196	1.00549	0.2748	0.117332	6	2.30259	22.2772	8.55987	0.322252	0	2.09664	0.634294	0	0.189899	2.07944	0	12.6925	0.0133524
600560	442	0	1	1.503	0.999318	0.4295	0.027105	5	2.19722	21.2402	8.55968	0.548357	1	2.73173	0.277365	0	0.072922	2.30259	0	12.9196	0.0028322
600566	443	1	1	1.08	0	0.5148	0.253387	6	2.19722	22.3302	8.63231	0.260667	0	5.18418	0.937902	0	0.278056	2.07944	0	12.5417	0.00734725
600567	444	0	1	0.868	0.372608	0.2806	0.042586	7	1.94591	23.7214	8.61105	0.579662	0	1.33225	0.60526	0	0.214202	2.07944	0.0862508	13.9043	0.00402679
600572	445	0	1	1.234	0.405157	0.274	0.090046	6	1.38629	22.8628	8.44376	0.471677	0	2.33765	0.708678	0.0355474	0.294948	2.30259	0	12.3331	0.109317
600573	446	0	1	0.856	0.693301	0.5008	0.00221	1	2.77259	20.8941	8.52853	0.071136	1	3.3482	0.520603	0	0.078862	2.19722	0	12.1759	0.000259794
600594	447	0	1	1.439	0.750092	0.2315	0.091007	6	2.07944	22.6087	8.44806	0.363667	0	2.34835	0.559549	0.0120834	0.182307	2.30259	0	12.3091	0.00904826
600613	448	1	1	1.19	0.674588	0.2459	0.072549	6	1.38629	21.8227	9.09369	0.189031	0	2.63359	0.53218	0	0.391805	2.30259	0	12.2479	0.0105671
600616	449	1	1	1.282	0.620233	0.3488	0.026756	1	1.94591	21.6164	9.08919	0.181452	1	2.68108	0.440231	0	0.119962	2.30259	0	13.1565	0.0100365
600619	450	0	1	1.025	0.600283	0.2022	0.044914	5	1.94591	23.1815	9.08376	0.590595	1	1.35937	0.63195	0	0.224866	2.30259	0	13.4506	0.00791459
600623	451	1	1	1.091	1.1374	0.4217	0.025585	3	2.77259	24.3005	9.08171	0.460735	1	1.09855	1.14366	0	0.359037	1.94591	0.444305	13.6795	0.00394888
600651	452	1	1	0.91	0.860446	0.217	0.085962	5	2.63906	23.195	9.15999	0.677817	1	1.43374	0.606077	0.00167961	0.251902	2.48491	0.0770337	12.2985	0.00691897
600660	453	0	1	1.024	1.07892	0.2015	0.174222	4	2.30259	24.12	9.0601	0.396014	0	1.76719	0.556533	0	0.443112	2.19722	0	12.7797	0.00538719
600737	454	0	1	1.189	0.501463	0.5153	0.075281	1	1.79176	23.6667	8.91704	0.642761	1	1.63799	0.714258	0	0.073899	2.30259	0.355388	13.428	0.0286944
600740	455	0	1	1.099	0.762531	0.1422	0.01737	3	1.94591	23.0943	8.91597	0.755257	1	1.27522	0.377087	0	0.339587	2.30259	0.14218	13.4609	0.00277777
600741	456	1	1	0.688	0.655034	0.5832	0.187209	5	1.79176	25.4018	8.91355	0.57399	1	1.03382	1.15504	0	0.109894	2.30259	0.0907834	13.0847	0.00298908
600750	457	0	1	2.915	0.936221	0.4303	0.14518	6	2.19722	21.8436	8.90978	0.146772	1	3.16268	0.509456	0	0.081227	2.48491	0	12.1471	5.1648e-05
600779	458	0	1	1.622	1.10326	0.3971	0.152969	1	1.60944	21.5133	8.89973	0.333109	0	4.56997	0.533856	0	0.128886	2.30259	0	12.8305	0.00195465
600796	459	0	1	1.369	0.392162	0.333	0.063345	3	2.07944	20.7514	8.88281	0.382717	1	4.02525	0.431765	0	0.044174	2.30259	0	13.3607	0.00662309
600808	460	0	1	1.285	0.39674	0.4554	0.056914	4	1.60944	24.9166	9.03539	0.666687	1	0.996636	0.72873	0	0.278251	2.07944	0	13.9166	0.14506
600809	461	0	1	1.569	1.03526	0.6997	0.132638	1	2.3979	22.727	9.03539	0.347812	1	3.26875	0.593929	0	0.095211	2.30259	0	12.4023	0.00236808
600812	462	1	1	1.199	0.734471	0.216	0.009758	6	2.3979	23.5252	9.03444	0.678854	1	1.2523	0.490552	0	0.406585	2.48491	0.154664	13.3717	0.00695351
600819	463	0	1	0.949	0.925512	0.2769	0.058638	4	2.07944	22.7333	9.03277	0.51733	1	1.41095	0.394326	0	0.299095	2.07944	0.0801606	13.964	0.0122445
600835	464	1	1	1.299	1.32329	0.4735	0.208241	5	1.94591	24.1809	9.02954	0.634843	1	1.23404	0.596658	0	0.080427	2.30259	0	13.3463	0.00308262
600841	465	0	1	1.13	1.24266	0.4805	0.027448	5	1.79176	22.4645	9.02774	0.380207	1	2.18467	0.446189	0	0.059824	2.30259	0	13.4683	0.000522076
600854	466	1	1	1.762	0.789024	0.2534	-0.006458	5	1.79176	21.5489	9.02232	0.176469	0	1.85992	0.081663	0	0.173781	2.30259	0	13.8736	0.0167826
600867	467	0	1	1.434	0.0771493	0.376	0.162019	6	1.79176	22.2655	9.00761	0.156099	0	6.58601	0.436447	0.00591879	0.151497	2.30259	0.0195955	13.2787	0.000822941
600869	468	1	1	1.177	0.759552	0.6714	0.05238	5	2.3979	23.3341	8.98707	0.567824	0	1.74046	0.899518	0	0.07318	2.30259	0	12.3264	0.00225859
600879	469	1	1	0.645	0.441573	0.2399	0.057451	5	1.79176	23.6979	8.95118	0.549664	1	1.32706	0.589743	0	0.162477	2.30259	0.334416	12.4054	0.00411663
600882	470	0	1	0.892	0.06415	0.1803	0.027202	1	1.60944	21.4984	8.94846	0.465676	0	2.44087	0.235656	0	0.362151	2.30259	0	12.8111	0.000858374
600889	471	1	1	1.2	0.568939	0.3302	0.061324	6	2.48491	21.5246	8.9363	0.331475	1	2.14351	0.747092	0	0.15371	2.19722	0	12.9841	0.00108327
600893	472	1	1	1.333	0.668455	0.3062	0.048514	5	2.19722	24.6221	8.93221	0.617369	1	1.63881	0.45024	0	0.378563	2.48491	0.297747	12.7408	0.00809627
600894	473	1	1	1.286	0.587395	0.5656	0.15503	5	2.07944	22.9816	8.93366	0.259251	1	1.48796	0.494143	0	0.103527	2.30259	0	12.5502	0.12914
600962	474	0	1	1.103	0.354912	0.4457	0.009141	1	1.79176	21.2901	8.42836	0.438856	1	3.40355	0.546948	0	0.072358	2.30259	0.0312345	12.6326	0.000940393
600983	475	1	1	0.928	0.943274	0.51	0.069601	5	2.56495	22.9182	8.42068	0.546751	0	1.3768	0.754403	0	0.27835	2.30259	0	11.3113	0.016154
601002	476	0	1	1.05	0.512927	0.4135	0.032361	5	2.07944	22.1685	8.19616	0.402198	0	2.18074	0.53839	0	0.050247	2.30259	0	12.9099	0.00650539
601113	477	0	1	0.769	0.404768	0.3187	0.028308	3	2.07944	22.213	7.63192	0.365342	0	2.03894	0.483186	0	0.491027	2.07944	0.185391	13.4579	0.0181591
601216	478	0	1	1.239	0.456446	0.3195	0.115778	3	1.79176	23.6154	7.66809	0.241513	0	2.23853	0.316885	0	0.44888	2.07944	0	14.393	0.00154782
601218	479	1	1	0.936	0.434468	0.364891	0.04485	5	1.94591	22.0626	7.63337	0.32069	0	1.71617	0.407954	0	0.036123	1.94591	0	13.6243	0.00106299
601233	480	0	1	0.885	0.422625	0.316	0.103707	3	1.94591	23.6677	7.62754	0.420099	0	1.27467	1.34636	0	0.408747	2.48491	0	13.3399	0.00112493
601311	481	1	1	0.91	0.621183	0.2669	0.108245	5	2.3979	22.6594	7.62021	0.274779	0	2.27346	0.909026	0	0.369841	2.30259	0	12.7937	0.00836901
601599	482	0	1	0.874	0.420335	0.1329	0.077598	2	2.30259	22.3507	7.62315	0.450672	0	1.85669	0.704955	0.000312879	0.278141	2.19722	0	12.2051	0.0146302
601633	483	0	1	1.001	0.0697972	0.5604	0.222875	5	2.19722	25.2484	7.5606	0.48701	0	1.38343	1.06646	0	0.377838	2.07944	0	12.7516	0.204871
601717	484	0	1	1.589	0.596243	0.3214	0.003756	5	2.19722	23.1869	7.75876	0.169338	1	1.11851	0.308866	0	0.238394	2.30259	0	12.9474	0.00945894
601766	485	1	1	1.406	0.799653	0.5418	0.112354	5	2.19722	26.5472	8.02519	0.63405	1	1.3545	0.679027	0	0.236586	2.19722	0	12.6477	0.00576644
601777	486	0	1	1.397	0.72308	0.494	0.013456	5	2.56495	24.1036	7.70886	0.767377	0	1.17342	0.375989	0.00489703	0.052623	2.83321	0	13.2565	0.00593136
601799	487	0	1	0.942	0.690917	0.373	0.093061	5	1.79176	22.4043	7.67786	0.301065	0	2.11126	0.623129	0	0.340602	2.07944	0.0784333	12.1332	9.80957e-05
601877	488	1	1	0.74	0.495905	0.5326	0.18627	5	2.07944	24.2887	7.83834	0.602485	0	1.46768	0.57033	0.00593485	0.249776	1.94591	0.00446284	14.0186	0.00311154
601890	489	1	1	1.771	0.53819	0.277	0.015629	5	2.3979	22.0582	7.69394	0.199425	0	2.41872	0.269041	0	0.144895	2.30259	0	12.6418	0.00733449
601996	490	0	1	0.926	0.877196	0.479	0.050328	7	1.94591	21.5153	7.56008	0.186942	0	2.18333	0.565741	0	0.094217	2.30259	0	13.2863	0.00144099
603001	491	1	1	1.426	0.620878	0.3273	0.074522	2	2.30259	22.4362	7.44425	0.261398	0	1.91739	0.586112	0	0.359618	2.30259	0	10.9656	0.0014939
603006	492	0	1	0.971	0.758094	0.594	0.155543	5	1.60944	20.8333	6.81892	0.256314	0	2.60287	0.826463	0.047471	0.132346	2.30259	0	12.428	0.000969994
603011	493	1	1	0.917	0.445828	0.3301	0.030579	5	2.48491	21.4239	6.66568	0.167517	0	1.81747	0.322442	0.330122	0.38583	2.30259	0	12.0912	0.0242455
603012	494	0	1	0.738	0	0.1779	0.035602	5	1.79176	21.9646	6.48004	0.282565	0	1.79251	0.260364	0.0220322	0.486169	2.07944	0	12.799	0.0127823
603015	495	0	1	0.897	0	0.6032	0.041555	5	1.94591	21.0475	6.50578	0.184008	0	2.10393	0.383848	0	0.048727	2.30259	0	12.6468	0.00518184
603020	496	0	1	1.248	0	0.3538	0.101727	1	1.94591	21.4856	6.47235	0.108141	0	2.29686	1.06448	0.353812	0.22644	2.30259	0	11.6334	0.0183382
603021	497	1	1	1.361	0.38075	0.3369	0.037746	4	1.94591	21.7173	6.42649	0.488418	0	1.92359	0.257713	0.35042	0.211452	1.79176	0	12.9464	0.0335919
603022	498	1	1	1.307	0.332071	0.5879	0.05059	7	1.94591	20.3803	6.38519	0.185825	0	2.78714	0.679156	0.587925	0.1147	2.30259	0	11.9839	0.0133628
603077	499	0	1	1.077	0.298752	0.4119	0.029832	3	1.79176	23.2826	7.38647	0.166451	0	1.60007	0.267838	0	0.34126	2.30259	0.0316662	13.8457	0.0218857
603088	500	0	1	0.994	0	0.3308	0.040279	5	1.79176	20.302	6.66058	0.281934	0	2.74563	0.356986	0.124775	0.342642	2.07944	0	12.2645	0.0282561
603116	501	0	1	1.315	0.274004	0.4394	0.085488	2	2.30259	22.2029	6.31173	0.271588	0	1.5858	0.654093	0.11857	0.272272	2.30259	0	11.5229	0.0159266
603158	502	0	1	0.564	0.0987654	0.4983	0.136119	5	1.79176	20.9374	6.48004	0.266387	0	2.98279	0.625417	0	0.276868	2.30259	0	11.6178	0.0009793
603188	503	1	1	1.55	0.352423	0.2884	0.186287	3	2.07944	22.1603	6.73815	0.166475	0	2.06016	0.543609	0.0485556	0.170439	2.30259	0	12.6858	0.00249031
603198	504	0	1	1.252	0	0.7904	0.173553	1	1.94591	22.455	6.36819	0.303236	0	1.48967	0.537689	0.00198	0.055679	2.48491	0	12.1218	0.00635299
603309	505	1	1	0.709	0	0.3739	0.091118	5	1.79176	20.6956	6.50728	0.112444	0	2.66189	0.529895	0	0.282301	2.07944	0	11.527	0.0152686
603311	506	0	1	1.082	0.509789	0.507	0.10146	5	1.94591	20.563	6.38519	0.184821	0	3.18367	0.57289	0	0.161104	2.30259	0	11.7172	0.00213345
603315	507	1	1	1.482	0.33555	0.6096	0.052697	5	2.30259	20.7944	6.42487	0.391908	0	2.65446	0.32219	5e-07	0.132956	2.30259	0	13.5372	0.0155426
603355	508	0	1	1.112	0	0.4579	0.168229	5	1.79176	22.3516	6.39359	0.415907	0	1.50717	0.858974	0	0.434974	2.30259	0	11.4968	0.00467762
603366	509	1	1	1.278	0.27587	0.5775	0.064507	5	2.19722	22.376	7.42952	0.275464	0	1.73254	0.450406	0	0.128179	2.30259	0	12.3591	0.00561352
603369	510	0	1	1.105	0	0.4472	0.163054	1	2.30259	22.5444	6.81564	0.252115	1	2.0397	0.413421	0	0.3132	2.30259	0.457354	12.3795	0.0118346
603398	511	1	1	1.333	0.606597	0.306	0.100709	7	1.94591	20.2479	5.96101	0.064715	0	3.61308	0.452904	0	0.466983	1.79176	0	12.0654	0.0164801
603508	512	1	1	1.46	0	0.2501	0.079028	5	2.19722	21.7031	5.92158	0.072781	0	2.29916	0.229082	0.408525	0.480456	2.30259	0	11.5725	0.00782959
603518	513	1	1	0.79	0.456295	0.3266	0.06874	2	1.94591	21.1914	6.632	0.085939	0	1.82017	0.466081	0.577256	0.415241	2.07944	0	10.724	0.0230861
603555	514	1	1	1.044	0.612683	0.7705	0.104729	2	2.07944	22.7906	6.97728	0.606162	0	1.37187	0.288349	0	0.094502	2.30259	0	11.7158	0.0225128
603567	515	1	1	0.905	0.454293	0.6783	0.115324	6	2.3979	22.5825	6.42487	0.32908	0	1.62506	0.372525	0	0.17718	1.79176	0	12.6313	0.0407299
603599	516	0	1	1.065	0.362522	0.5192	0.075322	3	1.60944	21.9415	6.39359	0.288775	0	1.42676	0.444278	0.0162027	0.189448	2.30259	0	13.5633	0.00188079
603601	517	1	1	0.477	0.170136	0.4475	0.072229	4	1.94591	21.0256	6.56386	0.179396	0	2.52692	0.236472	0.447462	0.253046	2.30259	0	12.2884	0.0712586
603606	518	1	1	0.771	0.377921	0.3706	0.06074	5	2.19722	21.4449	6.69456	0.585123	0	1.85495	0.846378	0	0.314027	2.19722	0	12.9961	0.0135744
603616	519	1	1	1.049	0	0.4782	0.016657	4	2.07944	21.3081	6.34388	0.521741	0	2.25985	0.387891	0	0.123495	2.30259	0	12.6291	0.00106351
603669	520	1	1	1.383	0.701904	0.495	0.131622	6	2.07944	21.0189	6.36819	0.129884	0	2.64292	0.356089	0.1125	0.263839	2.07944	0	12.6329	0.103575
603686	521	1	1	0.835	0.662953	0.2204	0.172623	5	2.3979	21.6962	6.5582	0.523042	0	2.14397	0.838422	0.478566	0.314476	2.30259	0	9.88452	0.00601176
603696	522	1	1	1.267	0	0.54	0.058441	1	1.79176	20.4283	5.96101	0.062455	0	2.60798	0.347509	0.54	0.231185	2.07944	0	11.748	0.00498812
603699	523	1	1	1.216	0.0188679	0.5315	0.083807	5	2.3979	22.1201	6.98379	0.375285	0	1.51663	0.506026	0	0.321815	2.30259	0	12.1908	0.00801749
603703	524	1	1	0.76	0	0.3332	0.051815	5	1.94591	20.5528	6.42649	0.384374	0	4.79212	0.505146	0.200675	0.336855	2.30259	0	12.5897	0.00767948
603766	525	1	1	0.993	0.329794	0.4896	0.145296	5	2.30259	23.0134	7.38026	0.338395	0	2.08976	0.858959	0	0.115937	2.30259	0	12.4161	0.00533376
603789	526	1	1	1.342	0	0.3272	0.040474	5	1.94591	21.1622	6.41999	0.284978	0	2.1439	0.335994	0.00126514	0.388673	2.30259	0	12.9214	0.0212897
603799	527	0	1	0.811	0.431954	0.2616	0.013289	4	1.94591	23.0846	6.55393	0.587711	0	1.7109	0.461032	0	0.346886	2.3979	0.0201243	13.8195	0.00589785
603800	528	0	1	1.69	0.302406	0.3915	-0.068899	5	2.07944	20.9322	5.95842	0.259525	0	2.41434	0.338149	0	0.33393	2.30259	0	12.6454	0.0027473
603898	529	0	1	0.9	0.0942809	0.4228	0.21772	7	1.38629	21.1756	6.52649	0.262949	0	2.58186	0.911577	0.433444	0.371313	1.79176	0	11.971	0.002523
603899	530	0	1	0.51	0.446208	0.5826	0.191223	7	2.19722	21.9549	6.55678	0.265584	0	2.01084	1.36055	0.0869565	0.23048	2.07944	0	12.2635	0.084129
603901	531	1	1	1.065	0	0.429	0.097484	5	2.07944	21.2665	6.36647	0.47383	0	2.06672	0.583952	0.54	0.253454	1.94591	0	11.5724	0.0194059
603969	532	0	1	1.118	0	0.2117	0.091991	4	2.07944	21.2835	6.51175	0.082909	0	1.86515	0.847509	0.395824	0.489461	2.30259	0	12.715	0.004059
603997	533	0	1	0.879	0.676593	0.4954	0.162414	5	1.94591	21.3826	6.50728	0.20114	0	1.93641	0.757944	0	0.281199	2.30259	0	11.8906	0.00230318
603998	534	1	1	1.009	0.203201	0.3631	0.074957	6	1.60944	20.9631	6.62936	0.229196	0	4.25246	0.420343	0.366624	0.156992	2.19722	0	12.3084	0.00866226
000049	1	1	2	0.955	0.633418	0.4523	0.2004	5	1.38629	22.7539	9.02666	0.761753	1	1.82824	1.63878	0	0.095158	2.30259	0	11.0411	0.00034699
000059	2	0	2	1.31	0.30473	0.3216	0.153278	3	2.07944	24.1562	8.94115	0.591054	1	1.07288	1.08866	2.16075e-06	0.181171	2.30259	0.124711	14.1279	0.00046864
000070	3	0	2	1.063	0.987566	0.3918	0.125464	5	2.19722	22.5294	8.77075	0.610373	1	1.49468	0.899128	0.000259986	0.178321	2.19722	0	11.67	0.00612154
000333	4	1	2	1.036	0.593378	0.3371	0.224434	5	2.56495	26.2371	7.35564	0.665768	0	2.09502	0.970196	0.0112831	0.225629	2.3979	0	12.3102	0.00553483
000400	5	0	2	1.421	0.0814764	0.4128	0.083915	5	2.07944	23.4517	8.93089	0.469273	1	1.338	0.674826	0.000143682	0.115051	2.30259	0	12.2624	0.00127554
000422	6	1	2	1.723	0.885944	0.1708	-3.28324	3	1.38629	24.2061	8.9629	0.951838	1	1.06437	0.36728	5.98396e-05	0.077926	2.30259	0	14.5473	0.0131109
000423	7	1	2	1.039	0.493523	0.2314	0.20706	6	1.94591	23.239	8.96508	0.202369	1	3.38682	0.595695	0.000235809	0.22664	2.30259	0	12.7796	0.00225862
000513	8	0	2	1.253	0.580493	0.342	0.399488	6	2.19722	23.4894	9.08591	0.293382	0	2.01009	0.536615	0.0018918	0.338888	2.3979	0.0185102	13.0752	0.018957
000519	9	1	2	1.128	0	0.233	0.015976	5	1.60944	22.9983	9.08817	0.226262	1	1.2688	0.490857	0	0.349885	2.19722	0.516254	12.5261	0.0042441
000521	10	0	2	1.111	0.438246	0.2247	0.006999	5	1.94591	23.4934	9.08704	0.676899	1	0.989368	1.05237	0.00500281	0.175754	2.30259	0.0677712	11.3361	0.0229245
000525	11	1	2	1.647	0.708707	0.5175	0.130715	3	1.94591	23.2286	9.08591	0.548565	0	1.44088	0.414124	0	0.188806	2.30259	0.000344264	13.9835	0.00392857
000538	12	1	2	1.276	0.20109	0.4152	0.172659	6	2.30259	24.0448	9.08046	0.345081	1	4.17157	0.877704	6.99827e-06	0.357724	2.48491	0	12.2569	0.00322312
000541	13	0	2	1.391	0.600585	0.1347	0.155391	5	2.30259	22.4595	9.08296	0.15437	1	2.00035	0.669541	0.00685567	0.301712	2.30259	0	10.8687	0.000311866
000550	14	1	2	1.287	0.919652	0.4103	0.054957	5	2.83321	23.996	9.08205	0.52348	1	0.979944	1.18807	1.04262e-06	0.398846	2.30259	0	12.7603	0.0204358
000570	15	1	2	1.527	0.683965	0.3043	0.020751	5	2.07944	22.0388	9.05766	0.391518	1	1.13533	0.651809	0	0.026622	2.30259	0	12.0031	0.0034814
000572	16	1	2	1.895	1.10969	0.288	-0.171178	5	2.07944	23.4828	9.05322	0.476495	0	0.953515	0.613135	2.28014e-06	0.253105	2.30259	5.94922e-05	12.6456	0.00938857
000576	17	1	2	1.585	0.430842	0.4155	-0.276929	7	1.38629	20.9136	9.0497	0.15271	0	6.27407	0.392642	0.014347	0.195444	2.07944	0	13.2268	0.0198545
000589	18	0	2	0.949	0.291131	0.2533	-0.066383	3	1.94591	22.997	8.98319	0.656262	1	1.02901	0.716346	7.35662e-05	0.038935	2.3979	0	13.3187	0.00245834
000590	19	0	2	1.182	1.01272	0.29	0.016982	6	1.94591	20.5883	8.98932	0.332371	1	4.37104	0.393184	0	0.280315	2.07944	0.00897811	11.6087	0.0154823
000595	20	0	2	1.443	0.935327	0.5305	0.036138	5	2.30259	21.3542	8.9779	0.590115	0	2.10708	0.231867	0.00970195	0.020981	2.48491	0	12.7374	0.0103045
000619	21	1	2	1.312	0.554075	0.3063	0.005618	3	2.07944	21.9813	8.95403	0.252183	1	1.10242	0.877541	0	0.103928	2.30259	0	12.8596	0.0187171
000623	22	0	2	1.645	0	0.2666	0.089847	6	1.79176	23.8077	8.95338	0.060306	0	1.24248	0.136208	0.00230122	0.205802	2.07944	0	13.3426	0.0365883
000625	23	1	2	1.372	0.67775	0.4088	0.151874	5	2.77259	25.3879	8.92386	0.552762	1	1.0734	0.753942	3.93533e-06	0.124099	2.63906	0.0291011	13.0952	0.0201637
000630	24	0	2	1.613	0.897289	0.3653	0.039903	4	1.79176	24.5902	8.9504	0.611346	1	1.23112	1.72471	7.24531e-06	0.111832	2.56495	0.0267503	13.7463	0.00118306
000637	25	0	2	1.033	0.571734	0.295	0.118999	3	1.60944	20.9131	8.95118	0.181275	0	2.23243	3.64545	1.36821e-05	0.18295	2.30259	0	13.3454	0.000194521
000650	26	1	2	1.231	0.560864	0.2627	0.127043	6	1.79176	22.1506	8.94781	0.166758	0	1.71471	0.922345	0.000278644	0.119809	2.30259	0	11.4386	0.00146098
000683	27	0	2	1.336	0.570758	0.3334	0.089206	3	1.94591	23.8161	8.94102	0.522167	0	1.03285	0.467545	0.00552781	0.176012	2.30259	0	14.5234	0.00214003
000700	28	1	2	1.395	0.222058	0.3307	0.050007	5	1.60944	22.7425	8.93735	0.64302	0	1.17783	0.576191	0	0.040087	1.79176	0	12.9895	0.0017796
000707	29	1	2	1.513	0.606018	0.2511	-1.62722	3	1.79176	22.9889	8.93129	0.951942	1	1.21876	0.444289	0	0.087624	2.30259	0	13.5211	0.00746468
000726	30	0	2	1.256	0.563047	0.1521	0.113609	2	2.94444	23.0428	8.73472	0.235536	0	1.10768	0.63017	0.000918645	0.243738	2.70805	0	12.2789	0.0099357
000738	31	0	2	2.875	0.796867	0.2334	0.039874	5	2.07944	22.694	8.92172	0.24138	1	2.68235	0.355825	0	0.434918	2.30259	0	12.3628	0.00592499
000782	32	0	2	0.688	0.793311	0.285	0.029739	3	2.07944	21.692	8.92266	0.530245	0	1.93799	1.35081	8.46556e-06	0.136707	2.30259	0	12.6482	0.000641708
000792	33	1	2	1.183	0.792128	0.2703	-0.192857	3	2.30259	25.1351	8.91234	0.730204	1	1.19782	0.141951	3.00313e-06	0.355772	2.48491	0	14.9203	0.0158925
000811	34	1	2	1.894	0.507488	0.2915	0.116121	5	2.30259	22.4387	8.87585	0.48694	1	1.38222	0.620998	1.89249e-05	0.235487	2.30259	0.0737799	13.1173	0.00376608
000816	35	1	2	1.476	0.662092	0.2606	-0.087814	5	2.3979	22.5423	8.91463	0.44567	0	1.17356	0.282232	1.82168e-05	0.092674	2.07944	0	12.9378	0.00418539
000818	36	0	2	0.999	1.89849	0.2866	0.10064	3	2.56495	22.0589	8.90653	0.314749	0	2.6727	0.894451	0.00229247	0.191611	2.30259	0	12.5585	0.00158427
000819	37	1	2	1.399	0.493597	0.2346	-0.01833	3	2.07944	20.5248	8.92186	0.163197	1	4.31268	1.93677	6.51844e-05	0.192402	2.30259	0	12.4355	0.000179463
000831	38	0	2	0.544	0.349039	0.2398	0.01532	4	1.60944	21.5005	8.86092	0.035212	1	5.61699	0.329058	0	0.208734	2.30259	0	11.9537	0.00864585
000848	39	0	2	1.39	0.736497	0.4068	0.205653	1	1.38629	21.757	8.90286	0.276861	0	3.56877	0.751117	0.000211887	0.156144	2.30259	0	12.1396	0.00377338
000868	40	0	2	1.243	0.469853	0.2113	-0.24253	5	1.94591	22.8001	8.91785	0.857071	1	1.58238	0.682923	5.8226e-06	0.20549	2.48491	0	12.2238	0.00866583
000880	41	1	2	1.283	0.643596	0.3059	0.017587	5	2.19722	22.0087	8.88364	0.630787	1	1.16308	0.546518	0	0.279381	2.30259	0.510559	12.9877	7.6946e-05
000902	42	0	2	1.49	0.750213	0.4753	0.118522	3	2.48491	22.8918	8.83084	0.332607	0	1.7087	1.03284	0.0503169	0.15859	2.30259	0	12.9321	0.00173708
000908	43	1	2	1.485	0.740735	0.198	0.07124	6	2.19722	22.3061	8.84015	0.466004	0	1.35228	0.530659	0.288522	0.411527	2.30259	0	12.2375	0.0119015
000911	44	1	2	3.028	0.522851	0.422	-0.140114	1	1.79176	22.7232	8.82365	0.808403	1	1.21894	0.393354	0	0.036706	2.3979	0	12.7492	0.0375605
000912	45	1	2	1.333	0.459494	0.3472		3	1.94591	22.5077	8.82262	1.22941	1	1.79713	0.627065	0	0.233941	1.79176	0	14.3009	0.00450186
000915	46	0	2	1.309	0.339279	0.2072	0.203202	6	2.19722	21.7439	8.82173	0.200491	1	2.73892	0.636839	0	0.148715	2.19722	0	12.3577	0.00358666
000919	47	1	2	1.709	0.672837	0.4523	0.056627	6	2.19722	22.0731	8.79755	0.208222	1	1.36278	0.827544	0.00161551	0.162247	2.30259	0	12.1446	0.000546644
000931	48	1	2	1.294	0.448011	0.2778	0.024331	6	2.07944	22.0177	8.81685	0.509306	0	1.82061	0.477038	5.08878e-05	0.102067	2.30259	0.00902902	12.2895	0.00750753
000933	49	0	2	1.343	0.45	0.2421	0.039117	4	2.3979	24.711	8.80941	0.854719	1	1.21239	0.350424	1.64957e-05	0.254467	2.30259	0	13.4874	0.00609068
000949	50	1	2	1.173	0.814716	0.3017	0.00859	6	2.19722	22.5919	8.80177	0.449672	1	1.31163	0.633924	0.00045316	0.300978	2.30259	0.0293135	12.755	0.00432418
000969	51	1	2	1.206	0.621875	0.3551	0.008218	4	2.19722	23.0276	8.76795	0.419771	1	1.28671	0.465137	0.00133675	0.138586	2.30259	0.0121635	13.1038	0.00422835
000989	52	0	2	1.322	0.272691	0.4233	0.158163	6	1.94591	22.4938	8.76327	0.233379	0	1.78579	0.646475	0.0889372	0.350838	2.30259	0.136359	12.5441	0.0231288
000999	53	1	2	1.019	0.945012	0.636	0.131014	6	2.19722	23.508	8.78048	0.374845	1	2.01837	0.686607	1.49351e-06	0.148858	2.48491	0.000514077	12.2994	0.0164068
001696	54	1	2	1.008	0.561854	0.201	0.080463	5	1.94591	22.6592	8.93656	0.39629	0	1.34309	0.724721	0.0199494	0.231958	2.30259	0	11.6712	0.00622518
002002	55	0	2	0.961	0.279247	0.384	0.173366	3	2.30259	23.3862	8.50451	0.592398	0	1.66481	0.456185	0.00261243	0.266636	2.30259	0.010443	14.0138	0.00436347
002004	56	1	2	1.257	0.432445	0.1821	0.044648	3	1.38629	24.0937	8.50451	0.542914	0	1.01122	0.313128	0.170203	0.258601	2.56495	0	12.9585	0.00411977
002005	57	0	2	1.438	0.690162	0.1657	-0.14972	5	1.79176	23.3583	8.50451	0.537444	0	1.06405	0.301425	0	0.325105	2.30259	0.046961	12.703	0.0197464
002006	58	0	2	1.197	0.633761	0.3016	0.09166	5	2.30259	21.3011	8.50451	0.42375	0	2.25741	0.533256	0	0.134076	2.30259	0	12.3518	0.0143199
002008	59	0	2	0.938	0.752426	0.1546	0.234874	5	2.89037	23.3697	8.50451	0.483533	0	3.99737	0.819692	0.0695035	0.224265	2.30259	0	11.6471	0.00719121
002009	60	1	2	1.475	0.662582	0.1684	0.042121	5	2.07944	22.395	8.5037	0.58271	0	1.5747	0.461962	0.131876	0.264883	2.30259	0	12.6935	0.00884347
002028	61	1	2	1.296	0.459347	0.1799	0.061481	5	1.60944	22.6387	8.49617	0.335728	0	1.84621	0.661989	0.237886	0.440065	2.07944	0	11.6118	0.0128838
002029	62	0	2	1.338	0.669548	0.3429	0.062092	2	1.60944	22.873	8.49597	0.355939	0	1.08308	0.35942	0.00111885	0.195653	2.30259	0	11.867	0.0127008
002030	63	1	2	1.243	0.433504	0.1663	0.036386	6	1.60944	22.2584	8.49536	0.430893	1	3.23429	0.332292	0.0421382	0.296161	2.30259	0	12.1185	0.0292599
002031	64	0	2	0.682	0.437214	0.1824	0.037927	5	1.38629	22.6713	8.49392	0.516495	0	1.3094	0.164617	0.140254	0.174247	2.30259	0	13.0983	0.0601016
002032	65	0	2	1.193	0.764651	0.8118	0.251582	4	1.38629	22.9394	8.49372	0.433202	0	3.01218	1.54686	0.00334822	0.10533	2.30259	0	11.1136	0.00774785
002054	66	1	2	1.919	0.366428	0.2193	0.018151	3	2.30259	21.8255	8.33735	0.335918	0	2.05925	0.815551	0.249074	0.375926	2.30259	0	12.7927	0.00674876
002056	67	0	2	1.19	0.742219	0.5015	0.126534	5	1.94591	22.6026	8.33543	0.302646	0	2.98683	0.917734	0.00062894	0.132317	2.07944	0	11.9764	0.0126482
002073	68	0	2	1.183	0.290081	0.1553	0.01573	5	1.79176	22.8506	8.31679	0.421511	0	1.25062	0.325739	0.126069	0.174418	2.07944	0	13.2118	0.0109094
002085	69	0	2	1.036	0.895558	0.4569	0.153028	5	1.79176	23.0308	8.30672	0.349837	0	4.13667	1.01275	0.0334475	0.285247	2.30259	0	12.8291	0.00958395
002090	70	1	2	1.217	0.377196	0.3715	0.113189	5	1.60944	22.1023	8.30425	0.677757	0	1.91273	0.580702	0.0268972	0.19737	2.30259	0	13.0644	0.0141288
002094	71	0	2	0.991	0.492889	0.2216	0.155178	3	1.79176	22.2623	8.30251	0.38494	0	1.7773	1.00349	0	0.240042	2.07944	0	10.8342	0.00365279
002096	72	1	2	1.08	0.51664	0.4162	0.012447	3	2.30259	22.0832	8.30078	0.4725	1	1.25656	0.673588	0.0011716	0.312231	2.19722	0	12.0492	0.00343304
002100	73	0	2	1.545	0.847941	0.2947	0.132162	1	2.30259	22.4936	8.29978	0.479779	1	1.59781	0.788378	0	0.363986	2.30259	0.26359	13.2289	0.00431267
002101	74	1	2	0.748	0.767803	0.145	0.075004	5	2.48491	22.7895	8.29904	0.41861	1	1.26069	0.63361	0.00340234	0.466993	2.48491	0.14234	12.5867	0.00703599
002102	75	1	2	0.134	0.533888	0.1235	0.052077	6	2.07944	22.8287	8.29904	0.349472	0	1.33417	1.18573	0.188332	0.374844	2.30259	0.0015923	13.5021	0.00199625
002107	76	0	2	1.254	1.02049	0.5027	0.123209	6	1.79176	20.5672	8.29255	0.233449	0	5.39332	0.849386	0.0319551	0.065914	2.30259	0	11.9873	0.00683483
002111	77	1	2	1.316	0.561566	0.2808	0.044091	5	2.07944	22.2246	8.29205	0.404806	0	1.47227	0.40201	0.113421	0.330101	2.30259	0	12.8575	0.0125601
002122	78	0	2	1.195	0	0.2997	0.01112	5	1.09861	22.8753	8.27665	0.529779	0	1.70006	0.294981	0.00315602	0.270378	2.30259	0	12.5476	0.0185084
002141	79	1	2	1.686	0.75972	0.2603	0.00348	5	2.19722	21.2002	8.24722	0.132387	0	3.63865	0.72219	0	0.388809	1.79176	0	12.1952	0.00548122
002144	80	1	2	1.023	0.495472	0.2136	0.05617	2	1.79176	21.4291	8.24355	0.16658	0	1.30194	0.313388	0.224262	0.16542	2.30259	0	12.9758	0.0133337
002150	81	1	2	1.389	0.478138	0.3832	0.070406	4	1.79176	21.091	8.2417	0.196405	0	1.89944	0.84272	0	0.270059	2.07944	0	12.4121	0.000779583
002152	82	0	2	1.441	0.428961	0.5252	0.101642	5	2.30259	23.2642	8.24091	0.252693	1	1.54929	0.345402	0.0187892	0.118014	2.30259	0.129031	10.5917	0.0212691
002154	83	0	2	0.841	0.11547	0.0998	0.012041	2	1.60944	22.1716	8.24012	0.406285	0	1.3734	0.611159	0.122706	0.174384	2.07944	0	11.2999	0.020177
002169	84	1	2	1.213	0.413024	0.1932	0.051356	5	1.79176	22.1602	8.23111	0.282222	0	1.2219	0.435219	0.0421297	0.176573	2.30259	0	13.328	0.0127202
002170	85	1	2	1.12	1.17291	0.2898	-0.058735	3	2.07944	22.2502	8.23111	0.583593	0	1.62832	0.451662	0.245702	0.258547	2.19722	0	13.1319	0.00579465
002177	86	1	2	1.909	0.439791	0.2044	0.008144	5	2.19722	21.4471	8.2196	0.180306	0	1.86539	0.276243	0.153275	0.014594	1.79176	0	13.6652	0.0359515
002184	87	0	2	1.176	0.800016	0.2153	0.026698	5	1.79176	21.4923	8.21555	0.410656	0	1.4342	0.950495	0.349479	0.363156	2.30259	0	11.9726	0.00449509
002190	88	1	2	1.695	1.06589	0.5133	-0.062137	5	1.79176	22.9426	8.21094	0.550726	1	1.36255	0.211111	0	0.049993	2.19722	0	13.8079	0.0359718
002191	89	1	2	1.473	0.67746	0.3097	0.100535	7	2.3979	22.8181	8.2104	0.176405	0	1.76568	0.362552	0.0212316	0.194754	2.30259	0	12.923	0.00841628
002196	90	0	2	0.838	0.4	0.1647	0.053369	5	1.09861	21.9148	8.20849	0.248243	0	1.33707	0.400355	0.161591	0.253566	2.30259	0	12.261	0.00858988
002197	91	1	2	1.797	0.967101	0.2032	0.010473	5	2.48491	22.395	8.20686	0.472115	0	1.56827	0.316206	0.156317	0.264609	2.07944	0	12.9474	0.0165695
002203	92	0	2	0.927	0.97342	0.4831	0.130461	4	1.38629	23.4498	8.19891	0.638635	0	1.43923	1.95133	0.0465746	0.284783	2.30259	0	12.3935	0.00196972
002218	93	0	2	1.136	0.799741	0.3255	0.057583	5	2.07944	22.4725	8.18702	0.507217	0	1.62542	0.263449	0.0166828	0.179408	2.30259	0	14.3444	0.0142753
002223	94	0	2	0.929	0.518278	0.2653	0.112647	5	2.48491	22.6147	8.17301	0.159571	0	2.81156	0.534284	0.135286	0.254972	2.19722	0	11.6611	0.0196639
002224	95	1	2	1.022	0.598982	0.3497	0.092607	3	1.79176	21.4041	8.17103	0.124712	0	2.44124	0.456592	0.230111	0.085023	2.07944	0	12.715	0.00476248
002227	96	0	2	1.555	0.844093	0.5757	0.018525	5	2.3979	20.7915	8.16792	0.24529	0	3.98601	0.342369	0.00314991	0.098403	2.07944	0	12.1809	0.00580883
002229	97	0	2	2.192	0.790741	0.1486	0.00736	7	2.07944	21.4699	8.16735	0.164824	0	2.16055	0.329398	0.169244	0.278891	2.30259	0	12.8564	0.00201493
002237	98	0	2	1.359	0.699366	0.3587	0.084625	4	2.48491	23.2828	8.16394	0.673905	0	1.38722	1.50989	0.0816399	0.212293	2.30259	0	13.4097	0.0238688
002243	99	0	2	0.922	0.672493	0.5152	0.033161	3	1.60944	21.3707	8.16166	0.183916	1	1.71008	0.640818	0	0.095343	2.30259	0	12.4282	0.000800828
002248	100	1	2	2.492	0.443427	0.1606	-0.015027	5	2.07944	21.1573	8.15737	0.577277	0	2.28464	0.07186	0	0.202562	2.30259	0	13.677	1.24894
002249	101	1	2	1.242	0.460087	0.3185	0.046463	5	2.07944	23.5605	8.15536	0.433955	0	1.23064	0.50418	0.308105	0.278098	2.30259	0	12.213	0.0121492
002250	102	1	2	1.16	0.894208	0.2749	0.036806	3	2.07944	22.8811	8.15536	0.348399	0	1.35449	0.474701	0.16556	0.154367	2.07944	0	13.3297	0.00538741
002252	103	1	2	2.32	0.683211	0.321	0.066662	6	2.19722	23.3943	8.15421	0.136646	0	6.95972	0.133358	0.000334994	0.489297	2.19722	0	12.8576	0.0261503
002254	104	0	2	1.439	0.846795	0.355	0.048763	3	1.79176	21.6861	8.15364	0.164134	1	2.87846	0.5937	0.000261769	0.108891	2.30259	0	13.394	0.0149644
002255	105	1	2	1.434	0.53287	0.134	0.029746	5	2.30259	22.6238	8.15364	0.486502	0	1.13804	0.175135	0.149349	0.288695	2.30259	0	13.17	0.0185734
002262	106	0	2	1.263	0.117447	0.3509	0.152459	6	1.94591	21.9177	8.14555	0.254498	0	4.16655	1.0279	0.123608	0.254861	2.07944	0	12.1476	0.0171615
002270	107	0	2	1.433	0.312299	0.3334	0.139951	5	1.79176	21.8779	8.13271	0.312621	0	1.45883	0.570098	0.026754	0.328007	2.30259	0	12.5713	0.00528195
002271	108	1	2	1.017	0.631129	0.2954	0.18016	4	2.30259	23.3123	8.13124	0.482263	0	2.37462	0.772927	0.288337	0.210136	2.56495	0	12.5176	0.0107745
002272	109	0	2	1.741	0.559766	0.1815	0.005429	5	1.79176	21.1749	8.12859	0.252606	0	1.59629	0.384981	0.241616	0.227754	2.30259	0	12.8411	0.0208413
002275	110	0	2	0.878	0.369681	0.6101	0.174988	6	1.79176	21.8956	8.03787	0.178245	0	2.93279	0.500382	0.096312	0.16616	2.30259	0	12.6423	0.0317383
002276	111	1	2	1.085	0.914736	0.3041	0.027395	5	2.07944	22.6753	8.03787	0.433951	0	1.63458	1.0519	0.0020379	0.129011	2.30259	0	11.9595	0.012864
002283	112	0	2	1.266	0.367057	0.3883	0.085869	5	1.94591	22.5564	8.02421	0.364172	0	1.39397	0.48316	0.00184177	0.063334	2.30259	0	13.8079	0.00376728
002284	113	1	2	0.993	0.453831	0.3882	0.030322	5	2.3979	22.5562	8.02191	0.535273	0	1.55306	0.633964	0.0699396	0.110603	2.30259	0	13.0499	0.0057423
002287	114	0	2	1.212	0.461351	0.6916	0.15882	6	2.19722	21.5547	8.02191	0.175382	0	6.16487	0.458576	0	0.219353	2.07944	0	11.3238	0.013453
002290	115	1	2	1.33	0.836394	0.2949	0.001963	5	1.79176	21.8975	8.01994	0.626603	0	1.40736	0.442451	0.191059	0.34759	2.30259	0	12.6368	0.00530574
002291	116	1	2	1.696	0.29404	0.2924	-0.229671	2	2.19722	21.8813	8.01994	0.525435	0	1.36895	0.472278	0.00466232	0.355516	1.94591	0	9.84693	0.00308784
002292	117	1	2	1.365	0.78223	0.4436	0.01396	7	2.3979	22.8472	8.01764	0.412868	0	1.9572	0.435496	0.41647	0.20077	2.07944	0	10.7854	0.011749
002293	118	0	2	1.336	0.711056	0.1773	0.143708	2	2.30259	22.2467	8.01764	0.312857	0	2.57399	1.01606	0.00466962	0.528247	2.30259	0	11.6999	0.0117856
002294	119	1	2	1.49	0.574907	0.6573	0.233316	6	1.94591	22.6496	8.01764	0.10283	0	6.98902	0.60512	0	0.12202	2.30259	0	12.5291	0.0114963
002295	120	0	2	1.023	0.710365	0.1541	0.051674	4	1.60944	21.2847	8.01136	0.350601	0	1.81024	3.10946	0.0774293	0.373221	2.30259	0	12.4117	0.000571446
002300	121	1	2	0.789	0.41625	0.2231	0.079374	5	2.56495	21.8989	8.00403	0.569374	0	2.07199	1.26374	6.16713e-05	0.416657	2.48491	0	13.2385	0.008883
002301	122	0	2	1.1	0.762238	0.4314	0.0576	7	1.09861	22.2734	8.00403	0.479993	0	1.91529	0.675202	0.00216956	0.306498	2.30259	0	11.9079	0.00318613
002302	123	1	2	1.115	0.387298	0.3143	0.021223	4	2.19722	23.626	7.99968	0.631751	1	1.69123	0.818683	0	0.390283	2.30259	0.0369079	12.9754	0.00103322
002311	124	0	2	1.302	0.261192	0.5781	0.179388	1	2.07944	23.3005	7.99159	0.480495	0	3.21375	2.47382	0.00183772	0.120718	2.07944	0	12.423	0.0208433
002317	125	0	2	1.274	0.438426	0.271	0.113395	6	2.07944	22.3035	7.98684	0.231822	0	2.07212	0.404489	0.210669	0.153739	2.30259	0	12.4862	0.000599471
002324	126	1	2	1.269	0.39415	0.5182	0.077218	3	1.79176	22.068	7.98446	0.411977	0	1.63979	0.885405	0.409025	0.134986	2.07944	0	13.0498	0.0142983
002327	127	1	2	1.347	0.602289	0.3667	0.157087	2	1.60944	22.1127	7.98037	0.217126	0	1.81486	0.652	0.406546	0.233844	2.07944	0	11.8442	0.00611968
002328	128	0	2	1.473	0.711874	0.3638	0.060311	5	1.38629	22.1085	7.98037	0.288266	0	1.0434	0.988116	0.274195	0.032741	2.30259	0	12.8686	0.00908274
002330	129	1	2	1.493	0.955027	0.5168	0.004376	1	1.94591	21.2349	7.97797	0.20197	0	2.85625	0.964434	0.000111753	0.233705	2.07944	0	12.7689	0.0151506
002333	130	1	2	1.417	0.493009	0.6546	-0.027421	4	1.60944	21.2115	7.97591	0.093196	0	4.36614	0.633628	0.0350851	0.077025	1.79176	0	13.2917	0.0441782
002338	131	0	2	1.304	0.847153	0.4265	0.060104	5	2.30259	20.6827	7.97488	0.107918	1	3.73169	0.383693	0.000116458	0.19893	2.30259	0	11.9744	0.0513978
002339	132	1	2	1.297	0.23788	0.0415	0.051234	5	1.94591	22.0046	7.97247	0.46115	0	1.3468	0.449398	0.192507	0.292509	2.30259	0	11.6176	0.00515279
002341	133	0	2	1.458	0.295468	0.2559	0.022571	3	2.30259	22.5691	7.97247	0.499454	0	2.01167	0.272555	0.213175	0.272875	2.07944	0	13.3763	0.00611929
002342	134	1	2	1.394	0.864546	0.2003	-0.007159	4	2.07944	22.1363	7.97109	0.416538	0	1.74914	0.344641	0.0237754	0.169593	2.07944	0	13.0788	0.0041887
002346	135	0	2	1.156	0.501287	0.6252	0.122113	5	1.60944	21.6234	7.97039	0.136979	0	1.45031	0.184229	0.216291	0.216291	2.07944	0	13.483	0.000792492
002347	136	1	2	1.211	0.869613	0.3124	-0.094788	5	1.79176	21.4146	7.97039	0.431908	0	1.61134	0.219526	0.290113	0.150681	2.30259	0	12.5677	0.0244851
002353	137	1	2	1.407	0.315489	0.224	0.009268	5	2.07944	23.0551	7.96763	0.206504	0	1.29762	0.309513	0.284066	0.343051	2.19722	0	12.994	0.0186026
002355	138	0	2	0.71	0.680014	0.3384	0.044716	5	2.30259	22.178	7.96624	0.486563	0	1.55767	0.43616	0.2465	0.14232	2.30259	0	12.6314	0.0381369
002361	139	0	2	1.783	0.689575	0.2278	0.066372	3	1.38629	21.8783	7.95858	0.38388	0	1.63577	0.575928	0.226759	0.21856	1.94591	0	12.7455	0.00618691
002363	140	1	2	1.193	0.473573	0.4224	0.023136	5	1.79176	21.9159	7.95788	0.300395	0	1.35549	0.523298	0.000822059	0.131699	2.07944	0	12.8355	0.00239318
002364	141	1	2	1.533	0.751375	0.3556	0.024834	5	1.94591	21.7065	7.95788	0.112749	0	2.14684	0.323996	0.00600272	0.201811	2.30259	0	11.6353	0.0139301
002367	142	1	2	1.532	0.83606	0.4496	0.08674	5	2.19722	22.4478	7.95543	0.325331	0	1.35594	0.584688	0.340179	0.129657	2.07944	0	12.5129	0.00445199
002370	143	0	2	1.568	0.313341	0.2677	0.061625	6	1.94591	21.7698	7.95402	0.200024	0	2.449	0.318451	0.159205	0.411684	2.30259	0	12.3924	0.00567023
002372	144	0	2	1.496	0.315388	0.3646	0.25572	3	1.94591	22.1579	7.95332	0.235213	0	4.14596	0.92974	0.103683	0.368266	2.30259	0	12.3342	0.0356885
002378	145	0	2	1.182	0.276325	0.7053	0.016012	4	2.19722	22.0036	7.94874	0.453375	0	3.06634	0.508831	0.00100142	0.030115	2.30259	0	12.8087	0.00744255
002381	146	0	2	1.057	0.859418	0.201	0.061091	3	1.60944	21.4529	7.94803	0.182369	0	1.45398	0.548556	0.276773	0.361805	2.30259	0	12.6199	0.00271622
002385	147	0	2	1.383	0.806845	0.411	0.112017	1	2.07944	23.6812	7.94556	0.388962	0	1.38658	0.973201	0.363966	0.14042	1.79176	0.0113917	12.3979	0.0855808
002386	148	0	2	1.211	0.599607	0.1752	0.01465	3	2.30259	23.3186	7.94556	0.677385	1	1.09738	1.14058	0.00011484	0.237473	2.48491	0	14.245	0.00507748
002391	149	0	2	1.353	0.495869	0.306	0.074387	3	2.07944	22.0648	7.94307	0.199866	0	1.36458	0.587005	0.338738	0.326082	2.07944	0	13.7585	0.00103776
002393	150	1	2	2.122	0.924436	0.5136	0.037931	6	2.19722	22.0267	7.94058	0.163583	1	1.713	0.279582	0.0035996	0.052559	2.30259	0	13.4051	0.0012512
002397	151	1	2	1.121	0.531351	0.1821	0.038476	2	1.94591	21.9173	7.93845	0.363411	0	1.46367	0.585951	0.398267	0.575127	2.48491	0	12.1528	0.00366586
002399	152	1	2	1.354	0.455803	0.3801	0.015376	6	1.60944	23.3027	7.93595	0.417215	0	1.8621	0.202451	0	0.45088	2.07944	0	13.1612	0.0134942
002403	153	1	2	1.168	0.654118	0.3507	0.072224	4	2.19722	22.19	7.93416	0.48297	0	1.39822	0.708503	0.110285	0.275025	2.07944	0	11.8724	0.018082
002407	154	0	2	0.965	0.424084	0.1353	0.09408	3	2.19722	22.6743	7.93164	0.54544	0	2.1817	0.530958	0.133203	0.052977	2.30259	0	12.7156	0.027819
002411	155	1	2	0.876	1.04408	0.3798	0.096761	6	2.48491	23.7144	7.92913	0.532355	0	1.30453	0.269626	0.0813407	0.476657	2.30259	0	12.3837	0.018782
002412	156	0	2	1.741	0.483343	0.4213	0.081676	6	2.07944	21.2541	7.92913	0.282978	0	3.09986	0.488081	0.0311655	0.248063	2.07944	0	12.2221	0.00118794
002420	157	1	2	1.553	0.831597	0.2598	-0.402363	3	1.79176	22.1405	7.9266	0.710228	0	1.21728	1.38099	0.0231485	0.137193	2.07944	0	11.8638	0.00726925
002424	158	0	2	1.642	0.437126	0.5315	0.153447	6	1.60944	22.2966	7.92588	0.281063	0	2.96363	0.537423	0.481533	0.208245	2.30259	0	11.7568	0.00995539
002432	159	0	2	1.293	0.689575	0.3728	-0.121158	5	1.38629	21.4643	7.92335	0.347484	0	2.27005	0.28498	0	0.100803	1.94591	0	11.5856	0.00217606
002437	160	1	2	1.554	1.0875	0.4263	0.071786	6	2.3979	22.9276	7.91863	0.53084	0	2.18431	0.335595	0.0144817	0.278895	2.30259	0	13.418	0.00800218
002438	161	0	2	1.246	0.457148	0.1501	0.036265	5	2.30259	21.79	7.91863	0.407882	0	1.33669	0.260042	0.310706	0.325532	2.07944	0.00966547	13.0465	0.0372031
002448	162	0	2	1.121	0.440988	0.1778	0.113816	5	1.94591	22.0646	7.91022	0.361605	0	1.59676	0.393339	0.219033	0.119405	2.30259	0	12.3589	0.0340842
002451	163	0	2	1.787	0.794054	0.4023	0.090706	5	2.30259	21.2125	7.90875	0.598589	0	8.13532	0.286601	0.0596364	0.333877	2.07944	0	14.6318	0.0175435
002454	164	1	2	1.096	0.513021	0.4352	0.113342	5	2.07944	22.5405	7.90875	0.452687	0	1.23244	0.677938	0.00684683	0.139844	2.30259	0	12.4049	0.00277557
002455	165	0	2	1.406	0.372678	0.3178	0.078936	3	1.94591	21.683	7.9036	0.492606	0	1.85019	0.943893	0.306077	0.256517	2.07944	0	13.7567	0.00399783
002457	166	1	2	0.991	1.1406	0.2128	0.008941	4	1.79176	21.7531	7.9036	0.342816	0	1.61706	0.423334	0.0649529	0.161113	2.19722	0	12.4514	0.00731386
002459	167	0	2	0.954	0.475183	0.3639	0.0176	5	1.60944	21.082	7.90101	0.120089	0	3.33564	0.249336	0.00438402	0.145342	2.19722	0	13.1192	0.00613839
002466	168	1	2	1.176	0.438449	0.3581	0.24557	4	2.19722	23.6047	7.8932	0.403864	0	3.79417	0.306619	0.00273591	0.111862	2.07944	0	13.8735	0.00900246
002478	169	1	2	1.037	0.709439	0.2235	0.040493	4	1.79176	22.4601	7.88533	0.302576	0	1.15438	0.615282	0.193142	0.342068	2.07944	0	13.1733	0.00150245
002480	170	0	2	1.379	0.586533	0.2298	0.007609	5	2.19722	22.4436	7.88533	0.561303	0	1.3958	0.29718	0.00913194	0.212646	2.30259	0	13.5398	0.00936823
002486	171	0	2	1.251	0.779596	0.1961	0.018687	2	2.48491	21.1146	7.87626	0.352762	0	3.3652	0.597228	0.0152344	0.126487	2.30259	0	12.1976	0.0132594
002487	172	1	2	1.637	0.841399	0.4741	0.023864	4	2.19722	21.737	7.87626	0.36902	0	1.31343	0.370486	0	0.090753	2.07944	0	13.5323	0.00644187
002488	173	0	2	1.318	0.59911	0.1252	0.013052	5	1.60944	22.6955	7.87398	0.42267	0	1.31097	0.417588	0.0822129	0.410554	2.30259	0	13.0428	0.0120851
002489	174	0	2	1.334	0.255481	0.3794	0.020987	7	1.94591	22.8554	7.87398	0.605005	0	1.99652	0.537934	0.137685	0.257241	2.30259	0	11.5446	0.00201314
002491	175	0	2	1.272	1.1619	0.369	0.13249	5	2.07944	22.883	7.87398	0.461836	0	2.18835	0.488197	0.00332572	0.184458	2.30259	0	12.8063	0.00854768
002494	176	1	2	1.845	0.493882	0.3131	-0.041127	2	2.19722	21.7041	7.8694	0.280791	0	1.43211	0.237738	0.234829	0.083952	2.07944	0	12.8494	0.0124814
002495	177	1	2	1.504	0.774831	0.1715	0.018857	1	1.79176	20.9261	7.8694	0.072823	0	2.5404	0.234344	0.27102	0.303562	2.30259	0	13.9024	0.00398181
002496	178	0	2	1.374	0.899233	0.422	0.103594	3	2.19722	22.8176	7.86672	0.482456	0	1.31334	0.486648	0.319727	0.111502	2.30259	0	13.2071	0.00193235
002498	179	0	2	1.051	0.650752	0.6658	0.054092	5	2.3979	22.5518	7.86672	0.255354	0	2.02411	0.762285	0.000273608	0.050549	2.30259	0	11.9974	0.00174569
002501	180	1	2	0.807	0.683242	0.1448	0.065442	4	2.07944	23.4462	7.86365	0.474955	0	1.16783	0.199096	0.164393	0.283017	2.30259	0.0444852	15.1249	0.00628379
002510	181	1	2	1.634	0.411854	0.0541	0.039346	5	1.94591	22.2839	7.86057	0.491397	0	1.55853	0.405549	0.177418	0.20625	2.30259	0	12.635	0.00441432
002513	182	0	2	1.276	0.497904	0.2009	0.013993	3	2.07944	22.1176	7.85748	0.371793	0	1.15848	0.458942	0.0875499	0.470503	2.48491	0.0330385	13.6433	0.00467567
002516	183	0	2	1.453	0.944937	0.4565	0.091812	2	2.19722	22.3174	7.85593	0.165389	0	1.46848	0.470589	0.329893	0.13486	2.30259	0	13.3612	0.00085396
002527	184	1	2	1.11	0.886093	0.1788	0.046249	5	2.3979	22.5577	7.84932	0.524584	0	1.31456	0.543544	0.20825	0.34506	2.30259	0	12.075	0.0128997
002529	185	0	2	1.1	0.741025	0.1868	0.004471	5	1.79176	21.3645	7.84932	0.174439	0	1.98591	0.143371	0	0.438178	2.07944	0	13.0852	0.00402582
002531	186	1	2	0.835	0.764504	0.2981	0.096171	5	1.79176	23.0321	7.84659	0.506906	0	1.93361	0.31498	0.00563964	0.37611	1.94591	0	14.5585	0.0097288
002532	187	0	2	1.019	0.461244	0.1861	0.09174	5	2.07944	21.4083	7.84659	0.266842	0	1.65688	0.759672	0.256089	0.426774	2.30259	0	12.4537	0.0308796
002533	188	0	2	1.314	0.21392	0.2083	0.053143	5	1.94591	21.9781	7.84659	0.282247	0	1.32105	1.12945	0.0697262	0.183213	2.30259	0	12.5132	0.0122519
002538	189	1	2	1.65	0.42599	0.25	0.063547	3	2.07944	22.2255	7.83953	0.246962	0	1.64544	0.579449	0.0271765	0.256272	2.30259	0	12.9323	0.0104908
002539	190	1	2	1.015	0.332246	0.3894	0.032443	3	1.94591	22.9533	7.83953	0.660054	0	1.16963	0.832403	0.400505	0.304746	2.30259	0	12.7233	0.00834843
002540	191	0	2	1.038	0.0402803	0.3907	0.06516	4	1.60944	22.3346	7.83953	0.069774	0	1.55328	0.680222	0.306725	0.240383	1.79176	0.0313849	12.9218	0.00823284
002543	192	0	2	1.132	0.733116	0.2966	0.132357	5	1.94591	22.5966	7.83558	0.512199	0	1.89808	1.00337	0.151641	0.498563	1.94591	0	12.1752	0.019284
002545	193	0	2	1.111	0.219333	0.4721	0.035434	4	2.30259	23.119	7.83003	0.357233	0	1.18063	0.186515	0.381404	0.366521	2.30259	0	13.755	0.000502304
002546	194	0	2	1.415	0.692389	0.4251	0.037166	5	1.60944	21.937	7.83003	0.119053	0	1.35645	0.184498	0.0594994	0.124442	2.30259	0	12.3136	0.00166798
002547	195	1	2	0.843	0.675938	0.3854	-0.127901	4	2.19722	22.8398	7.82724	0.658413	0	1.44981	0.45826	0.290361	0.178722	1.94591	0	12.3817	0.00420069
002550	196	1	2	1.006	0.582733	0.1995	0.071307	6	2.3979	21.8365	7.82724	0.194266	0	1.97794	0.349987	0.333607	0.227579	2.19722	0	13.1746	0.00414781
002552	197	1	2	1.161	1.03309	0.3217	-0.227843	5	1.94591	20.6084	7.82445	0.334951	0	2.69828	0.267582	0.326063	0.434709	2.30259	0	13.3513	0.0483239
002553	198	0	2	1.195	1.03799	0.396	0.111913	5	1.94591	20.4776	7.82445	0.102736	0	3.06363	0.497754	0.365738	0.149121	2.30259	0	12.0885	0.0010814
002557	199	0	2	1.203	0.912405	0.4995	0.10272	1	1.60944	22.2653	7.82244	0.32996	0	2.04278	0.770824	0	0.220235	2.07944	0	12.2329	0.110874
002562	200	0	2	1.373	0.618226	0.2971	0.176347	6	1.94591	21.966	7.81923	0.340402	0	2.07708	0.451523	0.41993	0.286229	2.30259	0	13.4792	0.00237597
002563	201	1	2	1.299	0.600901	0.1724	0.111735	2	1.94591	23.3365	7.81883	0.258427	0	1.55318	0.881486	0.314451	0.662575	2.30259	0	12.8404	0.00378189
002569	202	1	2	1.638	0.621968	0.16	-0.068802	2	1.79176	20.3843	7.80588	0.310334	0	7.42344	0.48266	0.0022402	0.387842	2.19722	0	10.6757	0.000741663
002570	203	1	2	1.402	0.593365	0.3421	-0.562776	1	1.94591	22.3439	7.80588	0.62758	0	2.08321	0.526147	0.000325386	0.290289	2.30259	0	13.0194	0.0304052
002585	204	1	2	1.557	0.297034	0.2732	0.0101	3	2.48491	22.9261	7.78489	0.183289	0	1.01672	0.334019	0.263071	0.3083	2.07944	0	14.5385	0.00928871
002588	205	1	2	1.686	0.690934	0.2286	0.061377	3	2.19722	22.7201	7.78156	0.412814	0	1.29254	0.714374	0.230529	0.433737	1.79176	0	13.2989	0.0102996
002590	206	1	2	1.201	0.395693	0.4586	0.070084	5	2.07944	21.9747	7.78156	0.458477	0	2.11885	0.650818	0.1131	0.150242	2.30259	0	12.3162	0.00538287
002594	207	0	2	1.286	0.621934	0.2526	0.082007	5	2.63906	25.9056	7.77317	0.663348	0	1.2753	0.594694	0.242366	0.535192	1.94591	0	12.2793	1.32479
002597	208	0	2	1.282	0.479467	0.4425	0.302787	3	2.07944	22.4591	7.77022	0.392133	0	2.95343	0.789621	0.00803133	0.057956	2.30259	0	12.9761	1.05936e-05
002603	209	0	2	1.434	0.345675	0.2376	0.075478	6	2.07944	22.7885	7.76132	0.098332	0	2.11667	0.517443	0.178157	0.413387	2.19722	0.0217979	13.161	0.0059002
002610	210	1	2	1.922	0.568716	0.1566	0.019317	5	1.79176	23.5613	7.75362	0.661202	0	1.2665	0.284292	0.0232416	0.249538	2.30259	0	14.8506	0.0118029
002613	211	0	2	1.086	0.466324	0.5423	-0.028439	5	2.07944	21.4759	7.74716	0.238794	0	1.44396	0.534239	0.455276	0.115947	2.30259	0	12.2373	0.00172121
002614	212	0	2	1.068	0.555326	0.2765	0.121365	5	2.07944	22.3017	7.74284	0.395796	0	1.88534	0.885772	0.448337	0.465531	2.30259	0	11.1429	0.0201423
002615	213	0	2	1.314	0.721608	0.484	0.126442	4	1.60944	21.2279	7.74284	0.510383	0	2.02057	0.868845	0.428217	0.168588	2.07944	0	11.8842	0.00116049
002616	214	0	2	1.39	0.229332	0.2573	0.04171	5	1.38629	22.1397	7.73805	0.490672	0	1.70699	0.4591	0.379321	0.432455	1.94591	0	12.6702	0.0076512
002623	215	1	2	0.91	0.137972	0.45	-0.00893	4	1.38629	22.2789	7.72798	0.549448	0	1.30943	0.340311	0.00266484	0.136459	2.30259	0	14.2935	0.0082754
002625	216	0	2	1.775	0.94269	0.426	0.010605	5	2.07944	22.8389	7.71869	0.09284	0	1.67027	0.045774	0.0388085	0.420968	2.30259	0	12.8317	0.0165701
002626	217	0	2	1.085	0.342471	0.3534	0.186691	1	2.07944	21.9246	7.72135	0.250737	0	3.64989	0.62705	0.00014599	0.388018	2.30259	0	12.5077	0.105041
002630	218	1	2	1.302	0.377631	0.2305	0.05786	5	2.56495	23.3814	7.71512	0.765067	0	1.27024	0.289719	0.173392	0.219336	2.30259	0	13.2614	0.00218259
002632	219	1	2	0.806	0.275906	0.4098	0.066823	3	1.79176	21.5397	7.71021	0.188886	0	2.24657	0.356607	0.0410172	0.211557	2.30259	0	13.1464	0.0231855
002641	220	1	2	1.242	0.462294	0.4205	0.071612	3	2.19722	22.2564	7.70301	0.419266	0	1.39511	0.986448	0.203082	0.329571	2.30259	0	12.6899	0.00718782
002643	221	0	2	0.911	0.802198	0.2054	0.094665	3	1.94591	22.2388	7.69758	0.105817	1	2.14091	0.539625	0	0.291564	2.30259	0.0805234	13.0076	0.00486457
002646	222	1	2	1.719	0.566038	0.6503	-0.042833	1	1.60944	21.7029	7.69667	0.137341	0	2.70877	0.494973	0	0.074874	2.30259	0	12.9762	0.0149656
002653	223	0	2	1.184	0.521744	0.3699	0.116279	6	1.79176	22.1364	7.68478	0.520474	0	2.12451	0.451749	0.551953	0.499285	2.07944	0	12.6746	0.072974
002658	224	1	2	1.197	0.469669	0.6287	0.112204	5	1.94591	21.5111	7.66059	0.136874	0	2.33398	0.493131	0.496612	0.066376	2.07944	0	11.4837	0.00176155
002661	225	0	2	1.424	1.07482	0.4449	0.052034	1	2.07944	21.8196	7.65728	0.279399	0	1.84992	0.758153	0.018817	0.222176	2.30259	0	12.4339	0.0371098
002665	226	1	2	0.857	0.39352	0.2002	0.012291	5	2.30259	22.9496	7.65207	0.18077	0	1.61435	0.143793	0.100495	0.348115	2.30259	0.0448955	13.5586	0.00588593
002667	227	0	2	0.822	0.951901	0.2486	0.030167	5	1.94591	20.5969	7.65112	0.13673	0	2.19007	0.204765	0.311461	0.327909	2.30259	0	12.4639	0.000889501
002668	228	0	2	1.157	0.762093	0.1685	0.11519	5	2.07944	23.0664	7.64252	0.667481	0	1.50427	0.668734	0.148353	0.471062	2.07944	0	11.8625	0.0815721
002669	229	1	2	1.182	0.327132	0.1626	0.026534	3	2.07944	21.2924	7.64252	0.073466	0	2.85208	0.311272	0.0682704	0.327378	2.30259	0	13.1078	0.00686424
002677	230	0	2	1.051	0	0.2408	0.233254	5	1.79176	21.2395	7.62364	0.219177	0	3.52003	0.612501	0.55721	0.53648	2.30259	0	12.7349	0.000130005
002678	231	1	2	1.27	0.692934	0.7489	0.049549	7	1.38629	22.1511	7.6212	0.225204	1	2.86109	0.429353	0.00237988	0.116457	2.19722	0	12.6685	0.0182914
002685	232	0	2	0.986	0.472347	0.2167	0.037042	5	1.94591	22.4983	7.61481	0.249002	0	1.55351	0.847673	0.10615	0.454922	2.30259	0	12.4555	0.0115342
002688	233	0	2	1.681	0.531315	0.3805	0.067212	6	2.3979	21.8084	7.5994	0.446835	0	1.66265	0.492524	0.0102874	0.167852	2.30259	0	12.7009	0.00353506
002689	234	1	2	1.235	0.443226	0.4053	0.022	5	1.79176	21.6471	7.5974	0.41814	0	2.52033	0.46818	0.00908068	0.252488	2.19722	0	12.5849	0.013318
002698	235	1	2	1.092	0.0229885	0.2411	0.060612	5	1.79176	21.6976	7.5689	0.240849	0	2.38178	0.29746	0.220558	0.406637	2.30259	0	12.3007	0.0126614
002701	236	1	2	1.515	0.294878	0.3501	0.117748	4	2.07944	23.3869	7.55329	0.591707	0	1.47156	0.511732	0.000733785	0.222994	2.30259	0	14.1591	0.013999
002702	237	0	2	1.372	0.0625	0.1828	-0.035422	1	1.09861	20.7947	7.55329	0.282909	0	2.03974	0.901221	0.380544	0.295531	2.07944	0	12.451	0.00615456
002705	238	0	2	1.215	0.370188	0.4243	0.10951	5	2.3979	22.6183	7.2724	0.437724	0	1.24631	1.23593	0.0108886	0.3348	2.30259	0.00816977	11.1787	0.000715573
002706	239	0	2	1.183	0.438722	0.1037	0.12444	5	1.94591	21.4331	7.2724	0.169366	0	2.67189	0.714034	0.215734	0.428493	2.30259	0	11.8524	0.00359072
002708	240	1	2	0.915	0.637884	0.2957	0.007991	5	2.19722	21.5762	7.2724	0.357031	0	1.3557	0.622442	0.138994	0.386039	2.48491	0	12.4789	0.00462464
002718	241	1	2	1.075	0.727273	0.3532	0.11152	7	1.94591	21.0723	7.26753	0.201848	0	1.59287	0.471076	0.635989	0.386917	2.07944	0	11.4544	0.0124834
002719	242	1	2	1.323	0.237964	0.4769	0.016336	1	1.94591	21.0776	7.26753	0.191761	0	2.03647	0.406647	0.0593961	0.169977	2.07944	0	11.5899	0.00347752
002730	243	0	2	1.073	0.488263	0.5114	0.064466	5	1.79176	21.175	7.07242	0.39178	0	2.8543	0.516587	0.0997136	0.181856	2.30259	0	12.0364	0.00296983
002733	244	1	2	1.148	0.336128	0.3626	0.015271	5	1.94591	21.9825	7.02465	0.379041	0	1.98029	0.75408	0.0653293	0.261648	2.30259	0	11.2522	0.00704335
002734	245	0	2	0.987	0.567891	0.2214	0.081952	3	2.19722	21.5928	6.97448	0.274974	0	1.51061	0.596602	0.364682	0.331944	2.30259	0	12.9275	0.00945768
002740	246	1	2	0.979	0.0793	0.2358	0.043545	2	2.07944	21.6771	6.97915	0.39845	0	1.26039	0.710137	0.444868	0.351525	2.30259	0	11.0063	0.0034132
002741	247	1	2	1.227	0	0.3452	0.081985	3	1.79176	21.1795	6.95559	0.291771	0	2.14087	0.823241	0.526114	0.34976	2.30259	0	12.7672	0.00646793
002743	248	0	2	1.115	0.549791	0.3796	0.035472	4	2.19722	22.5126	6.95464	0.662143	0	1.15617	0.469956	0.00596066	0.197494	2.30259	0	12.9079	0.00436041
002747	249	1	2	0.927	0.714421	0.3552	0.062491	5	2.30259	21.8955	6.92461	0.495562	0	1.79895	0.333357	0.00273442	0.356691	2.30259	0	12.0534	0.0339199
002750	250	0	2	0.954	0.845714	0.4382	0.054465	6	2.07944	20.4815	6.92067	0.177896	0	3.27461	0.387718	0	0.330985	2.30259	0	13.8205	0.00292177
002751	251	0	2	1.333	0.327238	0.2794	0.053866	7	1.60944	21.5258	6.88959	0.789853	0	2.19559	0.328263	0.455389	0.255556	2.30259	0	11.3724	0.0154107
002759	252	1	2	0.836	0.426197	0.2722	0.006626	5	2.3979	22.0413	6.85435	0.103873	0	1.32311	0.22841	0	0.566975	2.07944	0	13.2232	0.00940748
002760	253	1	2	1.273	0.296015	0.2206	-0.176409	4	2.48491	20.6359	6.83948	0.473569	0	2.91792	0.401151	0.403292	0.38004	2.30259	0	13.1829	0.0556189
002762	254	0	2	1.365	0.471405	0.3007	0.09521	2	1.94591	20.8116	6.84055	0.119567	0	1.74055	0.393781	0.617563	0.387697	2.19722	0	11.7968	0.0115869
002767	255	1	2	1.291	0.501729	0.4906	0.066038	5	2.3979	20.5194	6.83841	0.14772	0	1.73366	0.37987	0.7245	0.246271	2.07944	0	10.3747	0.0162147
002768	256	0	2	0.849	0.459009	0.525	0.193092	3	2.19722	21.5045	6.81892	0.510548	0	1.95665	0.937214	0.525	0.204341	2.07944	0	12.7303	0.0333788
002787	257	0	2	1.269	0	0.4318	0.092775	4	1.94591	21.0261	6.59441	0.257214	0	1.54747	0.849081	0.611547	0.255458	1.94591	0	12.3184	0.00175491
300001	258	0	2	1.658	0.828717	0.44	0.068219	5	2.77259	23.2308	8.00102	0.731466	0	1.73524	0.415885	0.0533367	0.207006	2.30259	0	12.4891	0.112521
300003	259	0	2	1.132	0.822699	0.1996	0.141404	5	2.63906	23.272	8.00102	0.450598	0	3.23103	0.354761	0.0884065	0.392728	2.07944	0	12.097	0.0144931
300004	260	1	2	1.346	0.527472	0.1237	0.007421	5	2.19722	22.0722	8.00102	0.185745	0	1.43765	0.227206	0.101467	0.389309	2.30259	0	13.5201	0.00728524
300009	261	0	2	1.072	0.455231	0.2793	0.160067	6	2.30259	21.536	8.00102	0.219034	0	5.7979	0.486335	0.29877	0.175759	2.56495	0	12.4842	0.0147179
300011	262	1	2	0.92	0.929235	0.2143	0.032857	5	2.19722	22.1323	8.00102	0.392881	0	1.64294	0.302184	0.0860309	0.342642	2.30259	0	12.6021	0.00458435
300016	263	0	2	1.32	0.726521	0.2264	0.111123	6	1.60944	20.8551	8.00102	0.062802	0	3.32012	0.458011	0.180143	0.232399	2.30259	0	12.9144	0.00226602
300018	264	0	2	1.239	0.70472	0.0728	0.067732	5	2.30259	21.2777	8.00102	0.102017	0	1.6323	0.232089	0.165434	0.370821	1.79176	0	11.1854	0.0280202
300019	265	1	2	1.238	0.998063	0.178	0.068925	3	2.30259	20.7008	8.00102	0.23454	0	3.15192	0.744768	0.173429	0.458912	2.30259	0	13.214	0.0195025
300024	266	1	2	1.151	1.22385	0.2527	0.073787	5	3.04452	22.8543	8.00102	0.28633	1	3.6894	0.291449	0.0298696	0.171879	2.30259	0	12.4501	0.215266
300030	267	1	2	1.254	0.477024	0.2343	0.008556	5	2.07944	21.2805	7.98207	0.448001	0	1.78803	0.31483	0.175698	0.177375	2.30259	0	12.6786	0.0178168
300034	268	1	2	1.441	0.597125	0.4709	0.034441	4	1.79176	21.3644	7.98207	0.251189	1	2.98777	0.355469	0.00273846	0.07568	2.30259	0	13.5177	0.0183192
300039	269	1	2	1.05	0.689752	0.3001	0.115117	6	2.19722	21.709	7.97728	0.117273	0	2.11356	0.58585	0.329317	0.159549	2.30259	0	12.1828	0.00649973
300056	270	0	2	1.058	1.375	0.1489	0.023869	5	1.60944	21.7257	7.96032	0.483364	0	1.29632	0.480409	0.258843	0.404631	2.30259	0	13.3641	0.00661565
300057	271	0	2	1.035	0.442767	0.419	0.032151	4	1.94591	22.4435	7.96032	0.496998	0	1.19951	0.575157	0.331063	0.21507	2.30259	0	14.2251	0.0058144
300064	272	0	2	0.86	0.719918	0.2046	0.032228	4	1.94591	22.9307	7.9505	0.242413	0	1.55191	0.168574	0.155464	0.554546	2.30259	0	14.0321	0.0168243
300072	273	0	2	1.282	0.587722	0.283	0.252252	3	2.30259	23.9595	7.93916	0.586404	0	2.58276	0.8836	0.0819332	0.305221	2.48491	0.0504492	13.1349	0.0286407
300073	274	0	2	0.887	0.353003	0.2706	0.157984	5	2.07944	21.7251	7.93916	0.418515	1	3.68909	0.792393	0.00490374	0.13434	2.30259	0.00371516	13.2452	0.000610498
300086	275	0	2	1.581	0.755336	0.3949	0.025009	6	2.07944	21.5279	7.92877	0.141016	0	2.27268	0.215043	0.0318597	0.180386	2.07944	0	12.8529	0.00151591
300093	276	0	2	0.88	0.588348	0.1124	0.019979	4	2.07944	21.1568	7.91316	0.4196	0	1.99818	0.389276	0.000168403	0.239098	2.07944	0	12.7615	0.00306317
300095	277	1	2	1.202	0.525477	0.2157	0.042009	5	2.19722	21.6932	7.90581	0.474965	0	1.37867	0.257758	0.357568	0.35466	2.30259	0	12.3189	0.0146479
300105	278	0	2	1.091	0.8149	0.2325	0.007079	5	1.94591	21.5943	7.8973	0.189489	1	1.3708	0.249412	0	0.250888	2.30259	0	12.4551	0.0080622
300108	279	0	2	1.012	0.861374	0.2392	0.10606	6	2.07944	21.8721	7.89544	0.38226	0	1.93836	0.222034	0.186301	0.41932	2.07944	0	13.7815	0.152725
300111	280	1	2	1.592	0.794799	0.165	0.01647	5	2.19722	21.7149	7.89469	0.51293	0	2.00154	0.567582	0.00267905	0.056995	2.07944	0	13.933	0.0063992
300116	281	1	2	0.302	0.983306	0.1358	-0.912232	5	1.60944	24.1086	7.89245	0.861357	0	1.24897	0.327147	0.0627311	0.476208	1.79176	0.124574	12.7503	0.00544351
300119	282	0	2	1.329	0.485845	0.4265	0.057326	6	1.94591	21.7963	7.88683	0.255779	0	1.45859	0.358159	0.45704	0.285999	2.30259	0	12.9637	0.0355237
300122	283	0	2	0.452	0.803357	0.5413	0.147156	6	2.19722	22.1357	7.88269	0.284558	0	6.55343	0.326985	0.447769	0.265811	2.07944	0	12.8952	0.0120034
300124	284	1	2	1.155	0.847779	0.1863	0.190616	5	2.3979	22.9257	7.88269	0.367149	0	4.44921	0.528046	0.235819	0.280856	2.30259	0	11.5768	0.058519
300137	285	0	2	1.048	0.550998	0.1386	0.120673	5	1.94591	21.4752	7.86825	0.220323	0	3.2525	0.491532	0.130618	0.086173	2.30259	0	11.9539	0.00176623
300141	286	0	2	1.109	0.563114	0.4457	0.012279	5	1.79176	20.9047	7.86557	0.4089	0	2.21866	0.452669	0.348207	0.146462	2.07944	0	12.2564	0.00174778
300146	287	0	2	0.993	0.519697	0.4834	0.149418	1	1.79176	22.5338	7.85283	0.160568	0	2.64311	0.508831	0.382417	0.111787	2.07944	0	12.5661	0.121571
300147	288	1	2	0.995	0.821334	0.3411	0.02887	6	2.19722	22.9683	7.85283	0.588618	0	1.21676	0.23169	0.00162868	0.129711	2.07944	0	12.996	0.0212214
300151	289	0	2	1.019	0.222222	0.4586	0.040844	5	1.79176	20.6981	7.8501	0.131826	0	2.66161	0.614054	0.428586	0.144959	1.94591	0	11.7687	0.00265779
300153	290	1	2	0.795	0.853537	0.3914	0.027862	5	1.94591	21.1213	7.84737	0.345197	0	3.07609	0.720787	0.00136693	0.187412	2.19722	0	12.5657	0.0213747
300160	291	0	2	1.012	0.388601	0.2416	0.087656	4	1.60944	21.4956	7.84149	0.38475	0	2.53827	0.636418	0.0089984	0.31469	2.30259	0	11.8702	0.00362849
300165	292	0	2	0.748	0.468073	0.3435	0.068104	5	1.60944	21.5349	7.83676	0.251469	0	1.36506	0.35178	0.326279	0.157012	2.19722	0	11.9317	0.00619181
300169	293	1	2	1.454	0.543436	0.0987	-0.031883	3	1.79176	21.4481	7.83676	0.428501	0	1.30321	0.37411	0.210002	0.364898	2.07944	0	13.1548	0.00716441
300171	294	1	2	0.986	0.492328	0.6125	0.044066	5	2.3979	22.1972	7.834	0.293182	0	1.37153	0.395046	0.468606	0.046043	2.30259	0	12.006	0.00994005
300173	295	1	2	1.434	0.667534	0.2121	0.039893	5	1.94591	21.6857	7.834	0.355672	0	1.60498	0.239414	0.265114	0.47246	2.30259	0	9.91463	0.0132859
300181	296	1	2	1.606	0.547895	0.2846	0.03568	6	2.48491	21.4899	7.82564	0.307585	0	1.96116	0.368844	0.238278	0.158351	2.30259	0.0190304	12.6854	0.0329397
300195	297	1	2	1.383	0.533294	0.2502	0.034	5	2.07944	22.3955	7.81157	0.251889	0	1.18847	0.2122	0.188532	0.386036	2.07944	0.0373966	12.6278	0.104044
300196	298	1	2	1.471	0.151899	0.4016	0.082158	4	1.79176	21.8559	7.81157	0.209759	0	1.59654	0.653096	0.399313	0.222514	2.30259	0	13.2293	0.00619749
300199	299	1	2	1.158	0.565487	0.2536	0.084874	6	2.19722	22.3906	7.80792	0.266735	0	2.25795	0.235227	0.370495	0.326025	2.07944	0	13.6725	0.0132475
300202	300	1	2	1.76	1.00772	0.2821	0.030206	5	2.07944	21.6968	7.80466	0.312909	0	3.27776	0.25804	0.239372	0.359681	2.30259	0	11.9134	0.0128929
300207	301	1	2	0.789	1.00986	0.3382	0.183019	5	1.94591	23.2927	7.80221	0.763765	0	1.65662	1.07551	0.0833942	0.205624	1.79176	0	11.5311	0.0030793
300208	302	1	2	1.293	0.40881	0.2032	0.173492	5	1.38629	22.0822	7.80016	0.506171	0	2.59788	0.391128	0.173684	0.386111	2.3979	0	12.6844	0.00386252
300210	303	1	2	1.305	0.585656	0.4394	0.043355	5	1.94591	21.5826	7.80016	0.447016	0	1.49242	0.172187	0.258224	0.300261	1.79176	0	13.0008	0.0340339
300218	304	1	2	1.25	0.449814	0.219	-0.014437	3	2.3979	21.3912	7.79111	0.46527	0	1.454	0.765517	0.00327488	0.424987	2.56495	0	13.0465	0.013672
300221	305	0	2	0.609	0.76026	0.2095	0.098129	3	1.79176	21.957	7.78821	0.343742	0	2.28336	0.746462	0.0623383	0.31878	2.07944	0	12.5674	0.0222955
300224	306	0	2	1.544	0.339199	0.5017	0.031615	4	2.19722	22.0704	7.78572	0.217792	0	2.13853	0.309991	0.00983376	0.136754	2.30259	0.0574874	12.6074	0.00288783
300225	307	1	2	1.09	0.458982	0.1954	0.042506	3	1.60944	20.9145	7.78572	0.244379	0	6.70361	0.658897	0	0.279926	2.07944	0	13.0332	0.00416425
300230	308	0	2	0.671	0.661711	0.2953	0.110681	3	1.79176	22.1585	7.77947	0.332939	0	1.46713	0.734744	0.273761	0.322105	2.30259	0	11.3995	0.0232079
300233	309	1	2	0.813	0.395859	0.2849	0.073712	6	1.94591	22.3133	7.77654	0.197034	0	1.40759	0.568534	0.0531544	0.415946	2.48491	0	12.9521	0.00411092
300234	310	1	2	1.671	0.56043	0.3336	-0.011986	4	2.07944	20.9175	7.77654	0.174507	0	1.70855	0.290863	0.407661	0.31039	2.07944	0	12.7059	0.0215731
300239	311	0	2	1.041	0.516138	0.3236	0.030718	6	1.94591	20.6944	7.77065	0.248864	0	2.6929	0.366682	0.0346035	0.158587	2.07944	0	13.5518	0.00136935
300246	312	1	2	0.915	0.52173	0.3353	0.127626	5	1.94591	20.5004	7.76514	0.307596	0	3.26856	0.889092	0.262404	0.128889	2.30259	0	11.4204	0.0135868
300252	313	1	2	1.239	0.550126	0.3412	0.062486	5	1.60944	22.4949	7.75234	0.558815	0	1.54482	0.388832	0.22379	0.278973	2.07944	0	11.906	0.0113972
300254	314	0	2	1.034	0.696004	0.1191	0.031811	6	2.07944	21.1411	7.75191	0.360478	0	1.57838	0.618288	0.215624	0.335627	2.30259	0	11.8077	0.0730392
300257	315	1	2	0.898	0.616943	0.5654	0.030842	5	1.60944	22.5122	7.75191	0.434875	0	2.37737	0.371251	0.0425188	0.106246	2.07944	0	12.4528	0.01176
300258	316	0	2	1.039	0	0.458	0.150181	5	1.79176	21.5949	7.74889	0.302796	0	2.70406	0.472167	0.0749271	0.170248	2.07944	0	13.4828	0.0099032
300259	317	0	2	0.852	0.524732	0.3562	0.088639	5	2.07944	21.5583	7.74673	0.15644	0	1.84388	0.323177	0.379009	0.275459	2.30259	0	12.3208	0.00697675
300265	318	1	2	1.268	0.768707	0.5519	0.045974	5	1.94591	21.4704	7.73979	0.531813	0	1.96228	0.718406	0.00219356	0.151998	2.07944	0	12.3894	0.00828178
300267	319	0	2	1.348	0.30849	0.4144	0.095127	6	1.79176	22.4672	7.735	0.05391	0	1.79348	0.49438	0.344976	0.29804	2.30259	0	13.991	0.0313222
300273	320	1	2	1.624	0.538407	0.2001	0.038078	5	2.56495	22.4403	7.72223	0.543003	0	1.58881	0.199679	0.245424	0.262294	2.19722	0	11.9097	0.0466966
300274	321	0	2	0.945	0.550022	0.3114	0.144426	5	2.70805	23.5112	7.71913	0.567755	0	1.90596	0.546902	0.241078	0.16581	2.19722	0	13.3946	0.0202452
300279	322	0	2	1.391	0.757961	0.2156	0.050606	5	2.07944	21.9011	7.69348	0.462146	0	1.83395	0.440187	0.247295	0.366008	2.30259	0	12.407	0.00133231
300281	323	1	2	1.092	0.95073	0.3884	0.029538	5	2.07944	21.1534	7.69348	0.22168	0	1.87745	0.269595	0.341857	0.267825	1.94591	0	13.1045	0.0158638
300283	324	0	2	1.402	0.302003	0.5843	0.005758	5	2.07944	21.0936	7.688	0.604133	0	1.61667	0.694132	0.499518	0.134182	2.30259	0	12.4664	0.00473415
300285	325	0	2	0.796	0.539175	0.251	0.120493	3	1.94591	21.9139	7.68662	0.345713	0	3.03519	0.3702	0.254183	0.289068	2.30259	0	12.8972	0.0125038
300286	326	0	2	1.058	0.0225913	0.1807	0.140458	5	1.38629	20.6	7.68662	0.238411	0	2.62638	0.458543	0.210157	0.462731	2.07944	0	12.1558	0.00324001
300289	327	0	2	1.573	1.04744	0.3129	0.070883	6	1.60944	21.2851	7.67089	0.18743	0	2.06929	0.3284	0.161486	0.32783	2.07944	0	13.9514	0.0162184
300294	328	0	2	0.814	0.843905	0.3344	0.146895	6	1.60944	22.0234	7.66106	0.323011	0	3.11152	0.398002	0.0372214	0.322341	2.07944	0	12.222	0.027227
300304	329	0	2	0.942	0.450718	0.4036	0.077774	5	1.60944	21.4519	7.65492	0.128629	0	3.12881	0.309638	0.0267271	0.115503	2.30259	0	13.5239	0.00639047
300305	330	1	2	1.01	0.398374	0.2354	0.047871	3	1.79176	21.1792	7.65112	0.086892	0	1.27649	0.37432	0.141912	0.21985	2.30259	0	13.6258	0.00672729
300320	331	0	2	1.115	0.347966	0.1966	0.151939	3	2.48491	21.2177	7.62021	0.429036	0	4.07418	0.78783	0.0970584	0.319734	2.30259	0	12.3402	0.00296561
300321	332	1	2	1.273	0.519615	0.3286	0.0413	3	1.60944	20.397	7.62462	0.178406	0	2.88669	0.605262	0.0682176	0.304884	2.30259	0	12.8473	0.0118508
300325	333	1	2	1.163	0.55403	0.3848	0.011566	3	1.94591	22.2293	7.62021	0.613115	0	1.79049	0.39645	0.00800607	0.230004	2.30259	0	13.8576	0.00402407
300328	334	1	2	0.7	0.503002	0.4387	0.031368	4	2.07944	21.1179	7.61135	0.439106	0	3.12329	0.546367	0	0.078089	2.19722	0	12.4349	0.0162347
300334	335	1	2	1.241	0.54108	0.2319	-0.038347	5	2.3979	21.7944	7.6034	0.433862	1	1.78817	0.216915	0.00477718	0.286913	2.07944	0	13.1142	0.0182016
300341	336	0	2	1.132	0.113043	0.4092	0.118162	5	1.60944	20.9815	7.59287	0.14175	0	2.30401	0.614474	0.00188285	0.313467	1.79176	0	11.6627	0.0178238
300342	337	1	2	1.322	0.306284	0.4552	0.13957	5	1.79176	21.2934	7.59287	0.227079	0	3.91157	0.437098	0.0398147	0.20839	2.30259	0	12.0122	0.0108877
300345	338	1	2	1.617	0.924398	0.2055	-0.071498	4	1.60944	20.7408	7.58984	0.236107	0	2.5661	0.14851	0.135208	0.234328	1.94591	0	13.2013	0.00416354
300357	339	0	2	1.223	0.587243	0.3886	0.232265	6	1.94591	20.5588	7.2724	0.055467	0	8.35253	0.454523	0.0993234	0.274849	1.94591	0	11.9822	0.00321253
300358	340	1	2	0.837	0.278998	0.4616	0.069174	5	2.3979	22.0984	7.2724	0.413795	0	1.2655	0.323707	0.0260106	0.209471	2.30259	0.0202316	12.3697	0.00789145
300360	341	1	2	1.319	0.36934	0.2281	0.076491	5	1.79176	21.6597	7.2724	0.193995	0	1.65777	0.381504	0.206356	0.332718	2.30259	0	10.9907	0.0137305
300368	342	1	2	1.327	0.552787	0.3507	-0.195924	5	1.94591	21.2158	7.27101	0.333468	0	2.05125	0.379715	0.156515	0.284559	2.30259	0	11.7477	0.00187572
300374	343	0	2	1.112	0	0.3967	0.049096	4	1.79176	21.6418	6.9256	0.428601	0	1.52261	0.425679	0.408206	0.233337	2.07944	0	13.6848	0.00829509
300375	344	0	2	1.136	0.720858	0.3534	0.074771	3	1.94591	21.3487	7.26822	0.146661	0	1.8394	0.611427	0.279199	0.166294	2.07944	0	12.6581	0.0155651
300381	345	0	2	1.363	0.245509	0.3482	0.050155	6	2.3979	22.0701	7.26753	0.456419	0	1.66884	0.389898	2.5814e-06	0.370769	2.07944	0.00113049	12.9059	0.0458672
300382	346	0	2	0.953	0.737534	0.6483	0.123009	5	2.07944	21.052	7.26683	0.221024	0	2.37069	0.394887	5.44709e-05	0.145764	2.07944	0	12.8778	0.00383522
300396	347	0	2	1.181	0.451101	0.538	0.149277	5	2.07944	21.339	7.09672	0.235907	0	3.50768	0.468766	0.11942	0.192987	2.07944	0	12.0599	0.027329
300398	348	1	2	0.698	0	0.4589	0.044575	3	2.07944	21.7977	7.07242	0.327059	0	3.05498	0.280146	0	0.21446	2.30259	0	13.0761	0.0103099
300400	349	0	2	1.023	0.920489	0.3405	0.163051	5	1.38629	20.4009	7.07157	0.31613	0	3.41414	0.659503	0.302546	0.229223	2.07944	0	10.8774	0.00912182
300401	350	0	2	1.665	0.310428	0.3663	0.101789	1	2.07944	21.056	7.07242	0.081527	0	5.56141	0.301017	0.0427274	0.203018	2.30259	0	13.6633	0.0136659
300403	351	0	2	1.34	0.318422	0.4757	0.107449	5	1.94591	21.2319	7.05445	0.109984	0	2.39646	0.467871	0.354867	0.221647	2.30259	0	11.9331	0.0210516
300410	352	1	2	0.559	0.46439	0.4623	0.09843	5	1.94591	21.7718	6.99942	0.287865	0	1.6308	0.443443	0.00449402	0.214599	2.30259	0.0071122	11.2246	0.00670259
300411	353	1	2	1.212	0.300211	0.1972	0.020728	5	1.94591	22.0635	6.99942	0.106863	0	1.35821	0.12171	0.381675	0.581254	2.07944	0	12.7343	0.0138876
300412	354	1	2	0.797	0.408727	0.3551	0.058668	5	1.94591	20.9106	6.99942	0.324312	0	1.57927	0.368993	0.183484	0.304334	2.30259	0	11.6128	0.0138417
300420	355	0	2	0.975	0.763477	0.1287	0.047728	5	1.79176	21.4096	6.95464	0.261013	0	1.38603	0.379877	0.401544	0.459545	2.30259	0.00775644	11.9186	0.0226609
300423	356	1	2	1.099	0.227979	0.4426	0.056975	5	1.79176	20.4033	6.95464	0.332007	0	2.35126	0.363571	0.471933	0.17359	2.07944	0	12.9088	0.00249617
300425	357	0	2	0.684	0.614614	0.4081	0.061874	5	2.48491	21.6825	6.95559	0.387461	0	1.40615	0.31083	0.0343709	0.165726	2.07944	0	12.5662	0.00846879
300427	358	1	2	0.691	0.678642	0.3542	0.068211	5	1.94591	21.8843	6.95464	0.36725	0	1.27483	0.232961	0.524457	0.37708	2.07944	0	12.2248	0.00748355
300429	359	1	2	0.881	0.387911	0.298	0.112194	3	2.07944	20.9723	6.92067	0.12968	0	2.51887	0.498891	0.499228	0.318233	2.07944	0	12.673	0.00599558
300430	360	1	2	0.795	0.43026	0.2569	0.057974	5	2.19722	21.3644	6.9256	0.192049	0	1.39426	0.292389	0.199052	0.333236	2.30259	0	12.0338	0.0127358
300434	361	1	2	0.346	0.386161	0.1663	0.045709	6	2.07944	21.8639	6.88959	0.18377	0	1.15898	0.225021	0.400967	0.412337	2.30259	0	12.6604	0.00368032
300436	362	1	2	1.384	0.710891	0.2473	0.060801	6	2.3979	20.4174	6.89163	0.250413	0	2.91789	0.402084	0.258402	0.385967	2.30259	0	12.1885	0.0238371
300438	363	0	2	0.679	0	0.3194	0.124301	5	1.38629	22.0248	6.88959	0.45151	0	1.76574	0.571006	0.28475	0.268156	2.30259	0.0268221	11.8222	0.0843933
300439	364	0	2	0.562	0.711604	0.5076	0.112641	6	1.79176	22.1769	6.89163	0.465525	0	1.32198	0.603984	0.514047	0.204312	1.79176	0	12.0341	0.0108831
300442	365	0	2	0.914	0.501925	0.278	0.010065	5	1.79176	21.2334	6.88959	0.404759	0	1.40342	0.416838	0.00804375	0.356947	2.07944	0	13.0176	0.000283922
300443	366	1	2	1.71	0.339403	0.4313	0.092701	5	1.94591	21.2753	6.89163	0.066559	0	1.73642	0.343342	0.393	0.180734	2.30259	0	13.4999	0.00326001
300446	367	1	2	1.368	0	0.3061	0.184782	3	1.60944	20.2333	6.89061	0.077964	1	3.18103	0.421509	0.0418681	0.102246	2.30259	0.33119	12.852	0.00302634
300447	368	1	2	0.986	0.394035	0.495	0.084641	5	1.60944	21.2933	6.89163	0.14292	0	1.74555	0.320513	0.496059	0.18593	2.07944	0	12.5316	0.011211
300457	369	0	2	0.517	0.906789	0.4207	0.180165	5	2.19722	21.8711	6.86901	0.602604	0	2.00977	0.503373	0.499274	0.177174	2.30259	0	11.9355	0.0317014
300463	370	0	2	0.976	0.550985	0.122	0.156309	6	2.3979	21.9995	6.85435	0.270744	0	2.68662	0.549787	0.331848	0.459085	2.30259	0	12.9749	0.00798482
300466	371	1	2	0.887	0	0.2906	0.018093	5	2.19722	21.3051	6.85435	0.216634	0	1.84493	0.255273	0.486994	0.413821	2.30259	0	12.0732	0.0102441
300471	372	1	2	2.026	0.600122	0.3229	0.017204	5	2.48491	21.7762	6.83948	0.399215	0	1.60874	0.25783	0.328839	0.24847	2.07944	0	13.3004	0.0260101
300472	373	1	2	0.767	0	0.1117	0.026921	5	1.94591	21.1849	6.83948	0.463111	0	1.44688	0.190874	0.360928	0.501823	2.07944	0	12.2757	0.00672429
300475	374	1	2	1.07	0.344392	0.2747	0.070393	5	2.30259	21.1427	6.84055	0.202541	0	1.39628	0.313587	0.53009	0.344885	2.07944	0	11.4282	0.00946419
300478	375	1	2	0.934	0.342643	0.3825	0.075331	3	2.30259	21.0365	6.84055	0.589158	0	1.60009	0.476319	0	0.334888	2.30259	0	11.49	0.00600981
300481	376	1	2	1.357	0.620704	0.4908	0.14273	3	2.07944	20.2656	6.81892	0.184991	0	3.23681	0.854864	0.0121579	0.08492	2.07944	0	13.3432	0.0110294
300482	377	1	2	0.856	0.285714	0.2455	0.18914	6	1.79176	21.2508	6.81892	0.297867	0	5.17951	0.675894	0.39383	0.497979	2.30259	0	11.7348	0.0327509
300485	378	0	2	0.631	0.669743	0.4968	0.121376	6	2.30259	21.6207	6.82329	0.054582	0	1.65891	0.305692	0.6156	0.197904	2.19722	0	11.8996	0.00940758
300489	379	1	2	1.08	0.684843	0.2733	0.02684	4	2.30259	20.3111	6.81783	0.295309	0	2.10451	0.217221	0.308953	0.339755	2.19722	0	13.9352	0.0462464
300491	380	1	2	1.428	0	0.1973	0.024857	5	1.79176	20.2162	6.59441	0.284103	0	2.25776	0.360092	0.644575	0.499335	2.30259	0	12.9214	0.0195345
300497	381	0	2	0.935	0.205167	0.3378	0.180486	6	2.07944	21.3052	6.60665	0.459762	0	1.91831	0.535457	0.392409	0.233797	2.30259	0	12.5371	0.00292928
600006	382	1	2	1.16	1.56048	0.601	-0.012307	5	2.07944	23.6018	8.81463	0.605115	1	1.26286	1.02884	0	0.044366	2.30259	0	12.4138	0.00244279
600019	383	0	2	0.936	0.843056	0.5175	0.116942	4	2.19722	26.5819	8.73681	0.501841	1	1.04704	0.825426	4.66805e-05	0.31244	2.48491	0	14.8082	0.00188936
600063	384	1	2	0.815	0.823041	0.3074	0.017672	6	2.56495	22.905	8.92559	0.455623	1	1.21187	0.531016	0	0.086338	2.30259	0.0653106	13.8201	0.00757485
600066	385	1	2	1.398	0.733059	0.3719	0.202991	5	1.60944	24.3114	8.92824	0.568487	0	2.04198	0.918611	0	0.284532	2.30259	0	12.3467	0.00882574
600096	386	0	2	1.259	0.544643	0.467	0.05154	3	2.30259	24.8752	8.91999	0.92085	1	1.0592	0.880654	0	0.232719	2.48491	0	14.3925	0.160049
600104	387	1	2	1.123	0.579802	0.7124	0.173154	5	2.3979	27.3074	8.90123	0.623921	1	1.13334	1.18582	0	0.144012	2.07944	0.0337859	12.6827	0.0640262
600110	388	0	2	1.344	0.164855	0.0905	0.091363	4	1.94591	22.5506	8.90788	0.620305	0	2.36692	0.408187	0	0.0588	2.19722	0	14.0043	1.43964e-05
600127	389	0	2	0.95	0.504853	0.2234	0.013027	1	2.48491	21.4358	8.87892	0.609715	1	2.04483	1.35325	0	0.080637	2.07944	0	12.7511	0.0130178
600129	390	0	2	1.129	0.697793	0.4026	0.078393	6	2.48491	23.09	8.90218	0.885828	1	1.54044	0.819186	0	0.16142	2.77259	0	11.9459	0.0157859
600137	391	0	2	0.78	0.074688	0.4268	0.048147	2	1.60944	20.2954	8.8817	0.268668	0	4.07753	0.526832	0	0.251402	2.07944	0	12.361	0.000159656
600143	392	1	2	0.965	0.465568	0.1879	0.054897	3	2.07944	23.7558	8.50492	0.515825	0	1.35433	1.11505	0.0204869	0.281741	2.48491	0	13.6828	0.0113636
600156	393	1	2	1.121	0.878245	0.4031	-0.179262	2	1.94591	20.7612	8.87599	0.370568	1	2.42623	0.685912	0	0.08808	2.30259	0	10.9141	0.00674068
600160	394	0	2	0.949	0.419823	0.3865	0.086768	3	1.79176	23.2843	8.87179	0.159615	1	1.86492	1.06327	0	0.279705	2.56495	0.0315996	13.6745	0.129714
600177	395	1	2	1.946	1.00313	0.2901	0.012032	2	1.60944	24.9267	8.85109	0.634951	0	1.12572	0.147037	0	0.251777	2.30259	0	12.6119	0.00981011
600182	396	1	2	1.19	0.742651	0.4443	0.082601	3	1.94591	21.7489	8.82659	0.436057	0	2.17493	1.23988	0	0.057132	2.30259	0	12.5491	0.000308185
600195	397	0	2	1.14	0.769217	0.4991	0.105113	6	1.60944	22.5589	8.84405	0.374448	1	1.7257	0.649671	0	0.107623	2.07944	0	12.7332	0.000467795
600196	398	1	2	1.107	0.8802	0.3754	0.120548	6	3.04452	24.8499	8.86588	0.520075	0	2.00405	0.299068	0.000263429	0.271879	2.48491	0.0245019	12.3339	0.00292146
600202	399	0	2	1.162	0.961326	0.3403	-0.146912	5	1.79176	21.2249	8.82262	0.639299	1	2.0645	0.165585	0	0.074396	2.19722	0	13.5218	0.00220107
600206	400	0	2	1.112	0.484408	0.3642	0.015409	4	1.60944	21.9269	8.83375	0.094268	1	3.10987	1.2243	0	0.077353	2.07944	0	12.4472	0.017008
600210	401	0	2	1.069	0	0.2606	0.126603	3	1.38629	23.0296	8.81046	0.551272	0	1.25624	0.84754	0	0.045154	2.30259	0	13.0719	0.00847621
600218	402	0	2	1.147	0.320491	0.3432	0.030656	5	2.19722	22.0423	8.84908	0.477653	1	1.17973	0.853995	0	0.077189	2.30259	0	12.645	0.00228271
600222	403	0	2	0.908	0.800376	0.2308	0.004885	6	1.79176	21.7558	8.79951	0.46291	1	1.51539	0.416067	0	0.165879	2.30259	0	12.8073	0.00195244
600232	404	1	2	1.191	0.967554	0.4687	0.0217	2	2.07944	21.296	8.76733	0.32488	0	1.91073	0.695205	0	0.085376	2.30259	0	12.0943	0.00434681
600235	405	0	2	0.896	0.949976	0.3487	0.014218	7	2.07944	21.5274	8.7653	0.420129	1	1.45297	0.720277	0	0.077216	2.07944	0	13.4277	0.00274854
600249	406	1	2	1.171	0.101334	0.3334	-0.093647	3	1.94591	21.7186	8.53385	0.350447	1	1.58787	0.544088	0	0.102936	2.19722	0.181818	12.8047	0.00594626
600252	407	0	2	0.924	1.04376	0.2053	0.108083	6	2.07944	22.6495	8.73874	0.184579	0	2.40728	0.298344	0	0.134837	2.30259	0	13.1693	0.055882
600255	408	0	2	1.198	0.935159	0.1	0.052677	4	2.56495	22.4959	8.74002	0.380292	0	1.52566	0.913145	0	0.049009	2.07944	0	13.3589	0.00195482
600261	409	0	2	0.939	0.547258	0.3214	0.11872	5	2.19722	22.5946	8.75983	0.46281	0	1.6966	0.775503	0	0.219287	2.30259	0	11.6627	0.0205153
600276	410	1	2	0.806	0.590293	0.2431	0.206543	6	2.83321	23.6158	8.7456	0.1162	0	10.8855	0.766968	0.000203955	0.485668	2.30259	0	11.8087	0.0323614
600290	411	0	2	0.896	0.897816	0.3083	0.015102	5	2.19722	22.7415	8.74257	0.438952	0	1.53595	0.289446	0	0.229482	2.19722	0.0183986	13.3957	0.00449082
600302	412	0	2	0.893	0.785063	0.4277	-0.000785	5	2.19722	21.2302	8.73665	0.225047	1	1.47132	0.424065	0	0.089073	2.07944	0	11.5863	0.00125825
600303	413	0	2	1.22	0.574538	0.1599	0.096952	5	1.38629	22.772	8.73456	0.578814	0	1.34969	0.490989	0	0.157744	2.30259	0	13.3145	0.0272809
600308	414	0	2	0.979	0.599079	0.3564	0.092822	7	2.19722	23.3815	8.74878	0.484243	0	0.998005	0.957059	0	0.144339	2.30259	0	13.8579	0.00093579
600312	415	1	2	1.145	0.799329	0.405	0.070446	5	2.56495	23.6798	8.72534	0.522785	1	1.22764	0.46588	0	0.140893	2.30259	0	13.2377	0.00119518
600343	416	1	2	1.154	0.671123	0.2878	0.008451	5	2.07944	22.1931	8.59063	0.385136	1	2.28285	0.423268	0	0.19408	2.30259	0	12.6771	0.00689936
600352	417	1	2	1.023	0.555734	0.1198	0.144328	3	1.79176	24.5595	8.56903	0.591677	0	1.38897	0.325782	0.0501025	0.230741	2.30259	0	13.4187	0.00559613
600362	418	0	2	1.269	1.08634	0.4053	0.034246	4	2.48491	25.3028	8.67129	0.487187	1	1.12211	2.10372	0	0.367628	2.3979	0	13.706	0.0405513
600372	419	1	2	1.094	0.43747	0.4322	0.075125	5	1.94591	23.7768	8.70317	0.648937	1	1.78544	0.33143	0	0.363487	2.3979	0	12.2879	0.0110071
600399	420	1	2	1.389	0.608067	0.3822		4	2.3979	22.9815	8.73408	1.11779	1	1.76365	0.521052	0	0.040416	2.56495	0.131059	12.6793	0.00501248
600409	421	0	2	0.936	0.620606	0.3715	0.189404	3	2.3979	23.905	8.57735	0.55859	1	1.34097	0.838359	0	0.186179	2.77259	0.0349127	13.5845	0.000168722
600422	422	1	2	1.085	1.18218	0.2979	0.088848	6	2.56495	22.5699	8.73777	0.404608	0	1.46719	0.92334	0.00107774	0.178521	2.30259	0	11.7718	0.00882635
600423	423	0	2	1.323	0.843779	0.0572	1.59319	3	2.19722	21.8876	8.57187	0.987941	1	1.62367	0.571241	0	0.126731	2.07944	0	13.4089	3.9306e-05
600433	424	0	2	1.007	1.17735	0.291	0.017775	7	1.60944	22.066	8.57716	0.336659	1	1.82112	0.537899	0	0.130602	2.48491	0.0272805	14.0982	0.00715621
600439	425	0	2	0.695	0.181794	0.3234	0.080671	2	1.60944	22.2165	8.5732	0.400012	0	1.82145	0.437285	0	0.212637	2.30259	0	11.0878	0.00127303
600448	426	1	2	0.919	0.356993	0.1426	0.004736	2	2.19722	21.9617	8.69333	0.580132	1	1.33908	0.826082	0	0.288248	2.30259	0.0193432	12.2749	0.0048958
600458	427	1	2	1.24	0.568306	0.3643	0.013315	3	2.3979	23.3853	8.61087	0.649968	1	1.17654	0.795739	0	0.168778	2.77259	0.176104	12.9237	0.00411562
600469	428	1	2	1.196	1.47495	0.4258	-0.247516	3	2.07944	22.7231	8.55353	0.740233	1	1.17341	0.988639	0	0.118849	2.07944	0	12.8728	0.00352867
600481	429	1	2	1.298	0.658308	0.3433	0.044809	5	1.79176	22.0723	8.58802	0.458716	0	2.14497	0.445906	0	0.232835	2.19722	0	12.5326	0.00753212
600482	430	1	2	0.699	0.905059	0.2623	0.045495	5	1.60944	24.5118	8.50066	0.361949	1	1.17586	0.523802	0	0.4555	2.30259	0.475856	12.712	0.00547747
600486	431	0	2	0.762	0.722056	0.3617	0.149401	3	2.48491	22.6811	8.6533	0.427887	1	2.60173	0.626541	0	0.171367	2.30259	0	14.0539	0.00608137
600493	432	0	2	0.971	0.460682	0.1072	0.035638	2	1.38629	20.8081	8.51759	0.359973	0	2.35656	0.754418	0	0.346006	2.48491	0	12.1237	0.0017436
600495	433	1	2	1.151	0.669387	0.3079	0.005385	5	2.19722	22.0683	8.51057	0.186877	1	2.27374	0.351732	0	0.02061	2.19722	0	13.2665	0.00997114
600500	434	0	2	0.741	0.948767	0.5535	0.064961	3	2.07944	24.7443	8.78171	0.622612	1	0.938646	1.12025	0	0.109967	2.07944	0	12.7618	0.00227921
600518	435	1	2	1.364	0.631996	0.3298	0.075172	6	2.19722	24.9021	8.72111	0.56327	0	2.12131	0.269227	0.00054179	0.245531	2.30259	0	13.2072	0.00227645
600521	436	0	2	0.979	0.697598	0.2647	0.123367	6	2.77259	22.8355	8.59711	0.388553	0	4.13941	0.605069	0.000284818	0.291267	2.19722	0	12.8165	0.376166
600526	437	1	2	1.23	0.521323	0.2567	-0.083557	5	2.77259	22.8432	8.63782	0.715116	1	1.27571	0.456775	0	0.195497	2.3979	0.256694	12.3327	0.00770384
600535	438	1	2	1.059	0.674236	0.4518	0.15625	6	1.60944	23.7928	8.63213	0.583199	0	2.30828	0.747459	0	0.155722	2.30259	0	12.7644	0.00430979
600549	439	0	2	0.754	0.468342	0.319	0.10677	4	1.94591	23.6598	8.61849	0.535944	1	2.01497	0.752674	0.000671066	0.287363	2.30259	0	12.9766	0.0518514
600550	440	1	2	1.029	0.405905	0.3347	0.100879	5	1.94591	22.9306	8.72421	0.921907	1	1.87253	0.480464	0	0.266999	2.30259	0.105314	12.6285	0.00484916
600557	441	1	2	0.969	0.887857	0.2806	0.10524	6	2.19722	22.4085	8.62748	0.33376	0	1.84898	0.607133	0	0.180661	2.07944	0	12.6706	0.00473262
600560	442	0	2	0.949	0.974456	0.4295	0.028586	5	1.79176	21.2182	8.6273	0.528873	1	1.94684	0.328071	0	0.079382	2.30259	0	12.7953	0.00267053
600566	443	1	2	0.861	0	0.5148	0.278056	6	2.19722	22.6198	8.69534	0.33932	0	4.97526	0.846825	0	0.247908	2.07944	0	12.4836	0.0130323
600567	444	0	2	0.794	0.520582	0.2808	0.193411	7	1.94591	24.0165	8.67539	0.612141	0	1.3456	0.648693	0	0.158383	2.07944	0	13.9786	0.0169088
600572	445	0	2	1.073	0.759262	0.2817	0.124917	6	1.79176	22.9661	8.51939	0.379669	0	2.03595	0.561979	0.0355474	0.301547	2.30259	0	12.4593	0.101429
600573	446	0	2	2.051	0.870455	0.5008	0.02113	1	2.3979	20.9153	8.59822	0.072824	1	1.94615	0.469592	0	0.060424	2.30259	0	12.2677	0.00013419
600594	447	0	2	1.08	0.831253	0.2315	0.087854	6	2.19722	22.6966	8.52337	0.354848	0	1.47981	0.529247	0	0.122133	2.30259	0	12.2547	0.00996067
600613	448	1	2	1.347	0.88571	0.2459	0.047277	6	1.60944	21.8533	9.13389	0.18261	0	1.60927	0.560655	0	0.364011	2.30259	0	12.4144	0.00622582
600616	449	1	2	1.456	0.500327	0.3488	0.024022	1	1.79176	21.5904	9.12956	0.150309	1	2.20863	0.414647	0	0.131779	2.30259	0	13.1438	0.0048703
600619	450	0	2	0.875	0.497281	0.2022	0.067101	5	1.79176	23.3363	9.12435	0.629863	1	1.18177	0.765888	0	0.244834	2.30259	0	13.4132	0.00394948
600623	451	1	2	1.18	0.328893	0.4217	0.023228	3	2.19722	24.3814	9.12238	0.499898	1	0.96453	1.12281	0	0.33425	1.94591	0.444305	13.7152	0.00423879
600651	452	1	2	1.442	0.679341	0.2199	0.008619	5	2.63906	23.4675	9.19766	0.770128	1	1.274	0.350082	0.00152833	0.232156	2.48491	0.0770612	12.4416	0.00374715
600660	453	0	2	1.067	1.17309	0.196	0.165651	4	2.3979	24.1797	9.10164	0.400541	0	2.35352	0.590323	0	0.450744	2.30259	0	12.9621	0.0100601
600737	454	0	2	0.916	0.422284	0.5153	0.103163	1	1.79176	23.5625	8.96482	0.572642	1	1.52645	1.12014	0	0.063731	2.30259	0	13.4058	0.0386497
600740	455	0	2	0.778	0.755983	0.1422	0.034198	3	1.94591	23.1325	8.9638	0.756078	1	1.36817	0.538869	0	0.335687	2.30259	0.14218	13.5132	0.00268794
600741	456	1	2	1.247	0.629767	0.5832	0.182858	5	1.60944	25.5385	8.96149	0.595256	1	1.32184	1.13872	0	0.152585	2.30259	0.0907834	13.2056	0.00379591
600750	457	0	2	0.818	0.362606	0.4303	0.143282	6	1.94591	21.9364	8.9579	0.13339	1	2.40562	0.5192	0	0.077472	2.48491	0	12.1145	0.000421394
600779	458	0	2	0.654	0.65064	0.3971	0.212296	1	1.60944	21.7489	8.94833	0.433365	0	8.63159	0.734479	0	0.131349	2.30259	0	12.7086	0.00263214
600796	459	0	2	0.73	0.415868	0.333	0.071419	3	2.07944	20.7722	8.93221	0.367888	1	2.48022	0.445243	0	0.052915	2.30259	0	13.3825	0.00595579
600808	460	0	2	0.767	0.830864	0.4554	0.186224	4	1.94591	25.0026	9.07795	0.622709	1	1.04902	1.01436	0	0.260231	2.07944	0	13.9069	0.164785
600809	461	0	2	0.95	1.05067	0.6997	0.18809	1	2.3979	22.9138	9.07795	0.402814	1	5.92249	0.67535	0	0.07275	2.30259	0	12.343	0.00354883
600812	462	1	2	1.195	0.685745	0.216	0.002734	6	2.3979	23.5654	9.07704	0.692122	1	1.16183	0.449472	0	0.406585	2.30259	0	13.516	0.00512446
600819	463	0	2	0.936	0.876432	0.2961	0.019654	4	2.07944	22.6714	9.07544	0.48614	1	1.18427	0.466602	0	0.280966	2.07944	0	14.0462	0.0267025
600835	464	1	2	1.094	0.157135	0.4735	0.189948	5	1.38629	24.2354	9.07234	0.629163	1	1.3112	0.580875	0	0.078905	2.30259	0	13.3237	0.00219926
600841	465	0	2	0.855	1.11117	0.4805	0.033447	5	1.79176	22.6191	9.07062	0.455189	1	1.67059	0.550816	0	0.058862	2.30259	0	13.4138	0.000332928
600854	466	1	2	0.295	0.751651	0.2534	-0.016353	5	1.60944	21.64	9.06543	0.260445	0	1.41933	0.327282	0	0.166635	2.30259	0	13.994	0.00174569
600867	467	0	2	0.764	0.149255	0.3749	0.185149	6	1.79176	22.282	9.05134	0.045299	0	8.00247	0.535552	0.00386523	0.178738	2.30259	0.0195385	13.1133	0.00416357
600869	468	1	2	0.793	0.834086	0.6714	0.014888	5	2.56495	23.6606	9.03169	0.68151	0	1.35015	0.91491	0	0.070522	2.30259	0	12.3184	0.0024335
600879	469	1	2	0.957	0.568589	0.2157	0.046184	5	1.94591	23.8306	8.99739	0.481574	1	1.3422	0.583814	0	0.141905	2.30259	0.130347	12.4556	0.00375422
600882	470	0	2	0.708	0.578638	0.1762	0.003637	1	2.07944	21.6986	8.99479	0.556355	0	1.93939	0.370283	0.0132179	0.379344	2.30259	0	12.4349	0.000549744
600889	471	1	2	1.327	0.549323	0.3302	-0.263228	6	2.30259	21.3359	8.98319	0.377062	1	1.78148	0.870878	0	0.169235	2.07944	0	12.7229	0.00134419
600893	472	1	2	1.223	1.66482	0.2652	0.031336	5	3.04452	24.6684	8.97929	0.422496	1	1.51413	0.436392	0	0.391365	2.3979	0.118555	12.8244	0.0100111
600894	473	1	2	1.033	0.475949	0.5656	0.059393	5	1.79176	22.9424	8.98068	0.235875	1	1.10994	0.522753	0	0.081029	2.30259	0	12.5488	0.00657283
600962	474	0	2	0.698	0.740473	0.4457	0.012625	1	1.94591	21.3345	8.50512	0.473698	1	1.89757	0.534942	0	0.087657	2.30259	0.0312345	12.7822	0.000996886
600983	475	1	2	1.277	0.843111	0.51	-0.024916	5	2.63906	22.8607	8.49801	0.540884	0	1.13335	0.750701	0	0.283876	2.56495	0	11.9821	0.00844361
601002	476	0	2	0.848	0.449472	0.4135	0.06234	5	2.07944	22.2157	8.29205	0.391254	0	2.3036	0.667061	0	0.047896	2.19722	0	12.6722	0.00111712
601113	477	0	2	0.764	0.31439	0.4052	0.036444	3	1.94591	22.2948	7.79482	0.399814	0	2.4453	0.588729	0	0.421639	2.07944	0.185391	13.3341	0.0243254
601216	478	0	2	0.806	0.572684	0.3195	0.134952	3	1.94591	23.8316	7.82564	0.28939	0	2.06489	0.345734	0	0.441396	2.07944	0	14.3317	0.000828729
601218	479	1	2	1.793	0.605117	0.3649	0.000773	5	1.94591	22.1389	7.79606	0.369783	0	1.2269	0.327469	0	0.034663	2.07944	0	13.7564	0.00454102
601233	480	0	2	0.945	0.732897	0.2223	0.131709	3	2.07944	24.0026	7.79111	0.494221	0	1.55216	1.23556	0	0.335655	2.48491	0	13.3838	0.000725741
601311	481	1	2	0.857	0.656308	0.2669	0.090348	5	2.3979	22.9722	7.78489	0.391448	0	1.57755	0.803798	0	0.367471	2.30259	0	12.8398	0.0105023
601599	482	0	2	1.061	0.678843	0.133	0.115476	2	2.30259	22.5812	7.78738	0.581548	0	1.49838	0.641312	0.000178957	0.301546	2.19722	0	12.287	0.0116198
601633	483	0	2	1.024	0.0593439	0.5604	0.102387	5	2.19722	25.4287	7.73456	0.554416	0	1.33224	0.909039	0	0.382927	2.07944	0	12.9107	0.113785
601717	484	0	2	0.604	0.470291	0.3008	0.029387	5	2.19722	23.6758	7.9036	0.39569	1	0.992707	0.39404	0	0.261283	2.19722	0.00332494	12.4792	0.0104161
601766	485	1	2	1.015	0.724774	0.5398	0.091715	5	2.07944	26.6506	8.13798	0.621854	1	1.43778	0.562444	0	0.254137	2.19722	0.0368509	12.6879	0.0052964
601777	486	0	2	0.903	0.508058	0.4749	0.021344	5	2.3979	24.1251	7.86057	0.757179	0	1.06928	0.419728	0.00746075	0.060298	2.89037	0	13.3882	0.00213725
601799	487	0	2	0.756	0.706186	0.373	0.116517	5	1.79176	22.5886	7.834	0.376736	0	2.49336	0.658912	0	0.324811	2.07944	0	12.2923	0.000131806
601877	488	1	2	0.936	0.393628	0.4659	0.14565	5	1.94591	24.511	7.97281	0.534136	0	1.54579	0.530322	0.00383588	0.233995	1.94591	0.0191013	13.5973	0.00504906
601890	489	1	2	1.111	1.22732	0.277	0.009008	5	2.56495	22.0597	7.84776	0.200979	0	1.82706	0.267804	0	0.138034	2.30259	0	12.7309	0.0128437
601996	490	0	2	1.537	0.574935	0.479	0.063378	7	1.38629	21.5628	7.73412	0.178595	0	2.15656	0.562225	0.00450853	0.05184	2.30259	0	13.2748	0.00190225
603001	491	1	2	0.791	0.482607	0.3273	0.055217	2	2.19722	22.3973	7.63772	0.235124	0	1.32293	0.611507	0	0.382015	2.30259	0	11.0917	0.00282434
603006	492	0	2	0.966	0.884997	0.5942	0.103735	5	1.60944	21.2246	7.15462	0.33735	0	1.40624	0.615101	0.0443829	0.123336	2.30259	0	12.5956	0.0023557
603011	493	1	2	1.149	0.354357	0.3301	0.024831	5	2.19722	21.5117	7.04752	0.228423	0	2.33489	0.331489	0	0.38535	2.30259	0	12.4747	0.0151337
603012	494	0	2	0.85	0.592236	0.1779	0.053238	5	1.94591	22.0942	6.92461	0.3373	0	1.36148	0.318272	0.0220322	0.47317	1.94591	0	12.7771	0.0157105
603015	495	0	2	0.744	0	0.5948	0.059249	5	1.94591	21.173	6.94119	0.234505	0	1.55916	0.467397	0.00093626	0.03999	2.30259	0	12.6686	0.0103496
603020	496	0	2	1.097	0.328767	0.3538	0.078948	1	1.79176	21.514	6.91968	0.102877	0	1.54295	1.05439	0.353812	0.207174	2.30259	0	11.8418	0.00924227
603021	497	1	2	0.77	0.282843	0.3369	0.015423	4	1.94591	21.8501	6.89061	0.553147	0	1.35629	0.254228	0.35042	0.183159	1.79176	0	13.3301	0.0399233
603022	498	1	2	1.221	0.759686	0.5879	0.042137	7	2.07944	20.4829	6.86485	0.245162	0	1.76815	0.761202	0.587925	0.115389	2.30259	0	12.2041	0.00436193
603077	499	0	2	0.766	0.360317	0.3325	0.044807	3	1.79176	23.2965	7.59035	0.139896	0	1.48727	0.36141	0	0.323849	2.30259	0	13.93	0.00242424
603088	500	0	2	0.764	0	0.3308	0.062961	5	1.60944	20.4065	7.04403	0.323062	0	4.89568	0.422727	0	0.338915	2.07944	0	12.6784	0.0191259
603116	501	0	2	1.053	0.204863	0.4305	0.107146	2	2.30259	22.2582	6.82002	0.249923	0	1.27549	0.699247	0.121695	0.266468	2.30259	0	11.4657	0.0164901
603158	502	0	2	0.748	0.222716	0.4972	0.131707	5	1.94591	21.1441	6.92461	0.310163	0	1.93336	0.593469	0	0.280947	1.94591	0	11.8124	0.0014269
603188	503	1	2	0.859	0.274937	0.2884	0.133332	3	2.07944	22.2264	7.09755	0.161437	0	2.28705	0.541774	0	0.171108	2.07944	0	13.0731	0.00162796
603198	504	0	2	1.203	0.778056	0.7928	0.16167	1	1.94591	22.4966	6.85435	0.299499	0	1.35122	0.532812	0.00198	0.041956	2.30259	0	12.1806	0.0050536
603309	505	1	2	1.107	0.0283047	0.3739	0.066953	5	1.94591	20.7339	6.94216	0.109461	0	1.96165	0.623223	0	0.317957	2.07944	0	11.7017	0.00508031
603311	506	0	2	1.057	0.560681	0.507	0.112374	5	1.79176	20.618	6.86485	0.202486	0	2.28563	0.580029	0	0.123631	2.30259	0	11.6998	0.00276086
603315	507	1	2	2.051	0.249653	0.5543	0.009034	5	2.07944	21.0455	6.88959	0.288933	0	1.52846	0.227251	4.54647e-07	0.206074	2.30259	0	13.5005	0.0274595
603355	508	0	2	0.857	0.364469	0.4579	0.112778	5	1.94591	22.3657	6.87005	0.372811	0	1.53166	1.10486	0	0.431138	2.19722	0	11.4558	0.012626
603366	509	1	2	0.852	0.587824	0.5775	0.015361	5	2.19722	22.5672	7.6256	0.400729	0	1.15248	0.440406	0	0.116414	2.30259	0	12.8225	0.00748508
603369	510	0	2	0.978	0	0.4472	0.169608	1	2.19722	22.7006	7.15227	0.269156	1	2.96287	0.408711	0	0.291873	2.30259	0	12.4101	0.014361
603398	511	1	2	0.856	0.423816	0.3042	0.099326	7	2.07944	20.391	6.62407	0.128993	0	1.94591	0.461628	0.00145896	0.45504	1.79176	0	13.0516	0.012999
603508	512	1	2	1.359	0	0.2501	0.050496	5	2.19722	21.7398	6.60394	0.071777	0	1.53355	0.166475	0.408525	0.470456	2.30259	0	13.1232	0.0112677
603518	513	1	2	0.337	0.0961538	0.3173	0.119823	2	1.60944	22.6128	7.02465	0.719698	0	1.14541	0.387532	0.00090353	0.381313	2.07944	0	10.6302	0.00655525
603555	514	1	2	0.716	0.697537	0.7622	0.071482	2	2.30259	22.7491	7.27031	0.65359	0	2.12094	0.428889	0	0.126749	2.48491	0	11.8366	0.0187762
603567	515	1	2	0.774	0.577036	0.6783	0.111815	6	2.48491	22.6528	6.88959	0.320489	0	1.34193	0.455489	0	0.178009	1.79176	0	12.9095	0.0210246
603599	516	0	2	0.656	0.494965	0.420634	0.081686	3	1.79176	22.4266	6.87005	0.248336	0	1.21307	0.427173	0.0162027	0.178303	2.30259	0	13.5762	0.00210922
603601	517	1	2	0.565	0.558068	0.4475	0.097262	4	2.30259	21.4517	6.97915	0.417697	0	2.05405	0.308768	0.447462	0.220254	2.19722	0	12.8252	0.0572376
603606	518	1	2	0.843	0.214263	0.3326	0.031747	5	2.07944	21.8071	7.06732	0.465153	0	1.77192	0.69753	0	0.377504	2.30259	0	13.0301	0.00710689
603616	519	1	2	1.021	0	0.4782	-0.067913	4	2.07944	21.3463	6.83948	0.576946	0	2.00138	0.40081	0	0.087255	2.30259	0	12.9162	0.000681224
603669	520	1	2	0.671	0.545343	0.495	0.123921	6	2.3979	21.225	6.85435	0.213361	0	1.7748	0.60853	0.1125	0.264151	2.07944	0	12.5886	0.0341182
603686	521	1	2	0.768	0.535123	0.2006	0.12088	5	2.30259	22.0741	6.97541	0.415291	0	1.52307	0.799059	0.434384	0.312266	2.30259	0.0582998	10.6591	0.00234869
603696	522	1	2	1.43	0	0.54	0.057242	1	1.79176	20.4549	6.62407	0.057837	0	2.49061	0.331907	0.54	0.305679	2.07944	0	12.1889	0.00871331
603699	523	1	2	0.893	0.023908	0.5315	0.07789	5	2.3979	22.1646	7.27517	0.38441	0	3.79696	0.566728	0	0.326763	2.30259	0	12.2131	0.00451017
603703	524	1	2	0.625	0	0.3332	0.045457	5	1.79176	20.7993	6.89061	0.500013	0	2.28561	0.797045	0.200675	0.259797	2.30259	0	12.9673	0.00179473
603766	525	1	2	0.82	0.29469	0.4921	0.146746	5	2.19722	23.1551	7.58528	0.364903	0	1.65719	0.928999	0	0.108553	2.19722	0	12.5502	0.0143679
603789	526	1	2	0.835	0	0.3273	0.032948	5	1.94591	21.1052	6.88653	0.226373	0	1.72782	0.435732	0.00126546	0.378773	2.30259	0	13.2425	0.00614582
603799	527	0	2	0.57	0.517109	0.2616	0.310279	4	2.30259	23.5338	6.97261	0.634299	0	2.35468	0.580888	0	0.278317	2.07944	0	13.6145	0.0137589
603800	528	0	2	0.549	0.199146	0.3915	0.029097	5	2.07944	21.0785	6.62274	0.343128	0	1.55892	0.58216	0	0.298351	2.30259	0	12.4733	0.00176318
603898	529	0	2	1.383	0.0523783	0.3985	0.169038	7	1.38629	21.6453	6.95464	0.181212	0	1.82792	0.741051	0.404859	0.349357	1.79176	0.0139462	11.8622	0.00594098
603899	530	0	2	0.81	0.467266	0.5826	0.215229	7	1.94591	22.2022	6.97448	0.335975	0	2.0971	1.44866	0.0869565	0.207905	2.19722	0	12.3324	0.0507203
603901	531	1	2	0.746	0.679519	0.429	0.067955	5	1.94591	21.5688	6.8533	0.590765	0	1.42426	0.591024	0.54	0.255488	2.07944	0	11.4113	0.00451333
603969	532	0	2	0.688	0.297866	0.2111	0.072437	4	2.19722	21.4833	6.94505	0.232934	0	1.54245	1.01876	0.395824	0.415573	2.30259	0	12.5305	0.0105261
603997	533	0	2	0.768	0.558624	0.4954	0.169675	5	1.94591	21.508	6.94216	0.196911	0	1.66128	0.867806	0	0.286785	2.30259	0	11.8064	0.00219762
603998	534	1	2	0.743	0.160234	0.3641	0.062284	6	1.60944	21.0402	7.02287	0.244282	0	3.71986	0.524981	0.00475337	0.155312	2.07944	0	12.7404	0.0108205
000049	1	1	3	1.094	0.43513	0.4523	0.232096	5	1.38629	22.9005	9.06958	0.743297	1	1.41054	1.95525	0	0.096447	2.30259	0	11.0818	0.000710182
000059	2	0	3	1.21	1.04943	0.3216	0.081827	3	2.19722	24.2033	8.98782	0.576934	1	0.869618	1.13008	2.16075e-06	0.202937	2.30259	0	14.3031	0.000249237
000070	3	0	3	1.349	1.02914	0.3918	0.113432	5	2.19722	22.7452	8.82585	0.634459	1	1.21433	0.755453	0.000308554	0.176753	2.30259	0	12.0243	0.00677566
000333	4	1	3	1.262	0.509704	0.332	0.234174	5	2.63906	26.2981	7.56528	0.649397	0	1.56296	0.984694	0.0112199	0.264349	2.30259	0	12.1833	0.00512654
000400	5	0	3	1.712	1.09579	0.4128	0.032768	5	2.48491	23.4027	8.97803	0.426969	1	1.04191	0.563669	0.000139097	0.102584	2.30259	0	12.3282	0.00462143
000422	6	1	3	1.273	0.73494	0.1708	0.161288	3	1.09861	23.8983	9.00859	0.918647	1	1.02709	0.535465	5.98396e-05	0.105718	2.30259	0	14.0369	0.0046674
000423	7	1	3	1.311	1.30532	0.2314	0.184183	6	2.70805	23.353	9.01067	0.183198	1	2.04788	0.52908	0.000235809	0.273004	2.30259	0	12.7899	0.00368645
000513	8	0	3	1.273	0.768118	0.3421	0.100573	6	2.3979	23.5819	9.12642	0.326166	0	1.23149	0.508142	0.00204185	0.334812	2.3979	0.0185141	12.9467	0.0290842
000519	9	1	3	1.229	0.936341	0.233	0.044221	5	2.48491	23.0672	9.12859	0.245685	1	1.04855	0.475277	5.78142e-06	0.349885	2.30259	0.47541	12.5238	0.00449782
000521	10	0	3	1.317	0.647581	0.2358	0.006791	5	2.30259	23.4681	9.1275	0.66999	1	0.870803	1.12392	0.00459387	0.133146	2.30259	0.0677712	11.5613	0.0171025
000525	11	1	3	1.253	0.760807	0.5175	0.133448	3	1.60944	23.3196	9.12642	0.644051	0	1.21953	0.440443	0	0.191121	2.30259	0.000344264	13.8981	0.000247252
000538	12	1	3	1.231	0.18033	0.4152	0.165127	6	2.30259	24.137	9.12118	0.344171	1	2.87964	0.879208	6.99827e-06	0.362193	2.48491	0	12.2672	0.00335769
000541	13	0	3	1.19	0.471376	0.1347	0.087335	5	2.30259	22.4439	9.12358	0.223124	1	1.39223	0.680358	0.00694747	0.300181	2.30259	0	10.9234	0.00789205
000550	14	1	3	1.412	0.903279	0.4103	0.008843	5	2.77259	23.8759	9.12271	0.556152	1	0.940426	1.20742	1.02524e-06	0.412489	2.3979	0	12.7465	0.0141039
000570	15	1	3	1.724	0.597699	0.3043	0.0303	5	2.07944	21.9891	9.0993	0.417794	1	0.938393	0.603278	0	0.02665	2.30259	0	11.9862	0.00294104
000572	16	1	3	2.404	1.26835	0.288	-0.393535	5	2.30259	23.162	9.09504	0.495849	0	0.801871	0.440479	0	0.242096	2.30259	5.94922e-05	13.0955	0.00975183
000576	17	1	3	2.26	0.728679	0.4155	0.093869	7	1.60944	21.2334	9.09167	0.311863	0	1.88906	0.245675	0.0143753	0.089103	2.07944	0	12.598	0.0396005
000589	18	0	3	1.474	0.231549	0.2533	0.025817	3	2.07944	23.0729	9.02798	0.674157	1	0.922015	0.65119	7.35662e-05	0.040822	2.3979	0	13.3074	0.00232856
000590	19	0	3	2.845	0.816709	0.2941	-0.06586	6	1.94591	20.5207	9.03384	0.290081	1	2.41585	0.227543	0	0.255119	2.07944	0.00897811	11.5977	0.00745444
000595	20	0	3	1.372	0.950763	0.5299	-0.138672	5	2.30259	21.3268	9.02293	0.616965	0	1.66773	0.23642	0.00778485	0.031224	2.30259	0	12.6473	0.0109035
000619	21	1	3	1.364	0.626893	0.3063	0.001187	3	1.94591	22.0554	9.00011	0.30386	1	0.796963	0.815594	0	0.113137	2.30259	0	12.7986	0.0157259
000623	22	0	3	1.106	1.10888	0.2666	0.043525	6	1.60944	23.9284	8.9995	0.138458	0	0.825767	0.134804	0.00216159	0.186502	2.07944	0	13.2063	0.0343584
000625	23	1	3	1.586	0.909506	0.2156	0.015673	5	2.99573	25.2611	8.97132	0.506327	1	0.815302	0.709157	3.93533e-06	0.319732	2.70805	0.0291011	13.3295	0.0433374
000630	24	0	3	1.328	0.610091	0.3653	0.0503	4	1.60944	24.5731	8.99665	0.585336	1	1.02424	1.8003	8.02904e-06	0.115085	2.56495	0.0267503	13.9534	0.00193923
000637	25	0	3	1.312	0.726896	0.295	0.042534	3	1.79176	20.9382	8.99739	0.236019	0	1.57	3.48451	1.36821e-05	0.179324	2.30259	0	13.3059	0.00047269
000650	26	1	3	1.086	0.469913	0.2627	0.149192	6	1.79176	22.2529	8.99417	0.151987	0	1.5928	0.953812	0.046794	0.193286	2.30259	0	11.3514	0.00142679
000683	27	0	3	1.464	0.766224	0.3326	0.139439	3	2.19722	23.8851	8.9877	0.502393	0	0.929279	0.377899	0.00478632	0.127269	2.56495	0	14.4537	0.00207563
000700	28	1	3	1.03	0.472235	0.3578	0.004377	5	1.60944	22.7244	8.98419	0.685327	0	1.01281	0.671255	0	0.099944	1.79176	0	13.116	0.005104
000707	29	1	3	1.534	1.01633	0.2511	0.447945	3	2.3979	22.1888	8.97841	0.959436	1	1.26924	0.870717	0	0.041649	2.30259	0	13.9253	0.00953535
000726	30	0	3	1.316	0.605128	0.1521	0.111081	2	2.99573	23.0782	8.79179	0.266844	0	1.06516	0.652801	0.00115263	0.275732	2.70805	0	12.3121	0.00904177
000738	31	0	3	0.882	0.637027	0.2334	0.045416	5	1.79176	22.7054	8.96929	0.219198	1	2.12281	0.378398	6.93934e-06	0.423235	2.19722	0	12.4927	0.023633
000782	32	0	3	1.419	0.667102	0.2933	0.025832	3	2.07944	21.7857	8.97018	0.488762	0	1.22662	1.31791	8.46556e-06	0.123171	2.19722	0	12.5751	0.000621889
000792	33	1	3	0.866	0.841784	0.2703	-0.191645	3	2.07944	25.0407	8.96034	0.749489	1	1.00868	0.238538	0	0.360055	2.48491	0	14.9309	0.00900588
000811	34	1	3	1.053	0.694603	0.2915	0.101724	5	2.30259	22.5235	8.92559	0.509518	1	1.06749	0.596012	1.93874e-05	0.216146	2.30259	0	13.1712	0.00579829
000816	35	1	3	1.475	0.781706	0.2606	0.000707	5	2.48491	22.4412	8.96252	0.388959	0	0.791362	0.274152	1.82168e-05	0.026063	2.07944	0	12.9992	0.00424087
000818	36	0	3	1.252	1.29381	0.2874	0.209734	3	2.63906	22.1635	8.9548	0.41607	0	1.89832	0.906133	0.0150844	0.146922	2.30259	0	12.5781	0.00350316
000819	37	1	3	1.062	0.831407	0.2346	0.061462	3	2.30259	20.5751	8.96941	0.121477	1	2.9	2.33231	6.51844e-05	0.185583	2.30259	0	12.3405	0.000417871
000831	38	0	3	0.911	0.644652	0.2398	0.046113	4	1.79176	21.5913	8.9114	0.076863	1	3.52333	0.388223	0	0.219623	2.07944	0	11.8913	0.00192275
000848	39	0	3	1.441	0.817039	0.4068	0.210902	1	1.38629	21.7681	8.95131	0.311757	0	3.07883	0.746422	0.000211887	0.213319	2.30259	0	12.1982	0.00375543
000868	40	0	3	2.357	0.372216	0.252	-1.92769	5	1.60944	22.6878	8.96559	0.936299	1	1.30046	0.441255	5.52276e-06	0.18247	2.48491	0.0514961	12.6896	0.0281827
000880	41	1	3	1.055	0.916497	0.3059	0.030296	5	2.3979	22.0809	8.933	0.646903	1	1.0775	0.60922	0	0.325141	2.30259	0.510559	12.8913	0.00327999
000902	42	0	3	1.221	0.671021	0.4753	0.129974	3	2.63906	22.9204	8.88281	0.291497	0	1.53081	1.11466	0.0445088	0.160205	2.30259	0	12.9338	0.00164367
000908	43	1	3	1.408	0.729588	0.198	0.069368	6	2.30259	22.3771	8.89165	0.452455	0	1.16047	0.49467	0.196626	0.347054	2.19722	0	12.436	0.0112752
000911	44	1	3	1.04	0.754496	0.422	-41.5023	1	1.60944	22.4839	8.87599	0.994273	1	1.29906	0.618658	0	0.037461	2.3979	0	12.7731	0.0305772
000912	45	1	3	1.144	0.525264	0.1824	0.07393	3	1.94591	22.6754	8.87501	0.327444	1	1.38258	0.625416	0	0.474637	1.79176	0	14.0873	0.00361264
000915	46	0	3	1.72	0.296703	0.2072	0.102339	6	2.19722	21.7879	8.87417	0.19275	1	1.38728	0.526339	0	0.08994	2.30259	0	12.3287	0.00858381
000919	47	1	3	1.486	0.801708	0.4523	0.088994	6	2.3979	22.0804	8.85123	0.164455	1	0.977919	0.746236	0.00202773	0.166106	2.30259	0	12.2429	0.00121689
000931	48	1	3	1.159	0.328535	0.2778	0.06385	6	1.94591	21.9839	8.86954	0.463328	0	1.87696	0.502748	0.000179253	0.167204	2.30259	0.00902902	12.5335	0.00738052
000933	49	0	3	1.349	0.345117	0.2421	-0.008356	4	2.19722	24.7024	8.86248	0.856874	1	0.995496	0.352259	1.64957e-05	0.240292	2.30259	0	13.4065	0.00824294
000949	50	1	3	1.198	0.716065	0.3017	0.030939	6	2.19722	22.7873	8.85524	0.534569	1	0.96353	0.570477	0.00045316	0.29305	2.30259	0.0293135	13.0466	0.00491907
000969	51	1	3	1.339	0.786192	0.3551	-0.061595	4	2.3979	22.9999	8.82321	0.447671	1	0.935331	0.518679	0.000220898	0.140289	2.30259	0.0121635	13.2016	0.0106318
000989	52	0	3	1.551	0.444058	0.4233	0.077156	6	1.94591	22.3811	8.81878	0.178599	0	1.43613	0.602544	0.0286602	0.279211	2.30259	0.0779192	12.4558	0.0156101
000999	53	1	3	1.289	0.991676	0.636	0.132056	6	2.3979	23.6153	8.83506	0.380558	1	1.72991	0.744747	1.49351e-06	0.190645	2.48491	0.000514077	12.2835	0.0136351
001696	54	1	3	1.191	0.476868	0.201	0.091259	5	1.94591	22.8349	8.98344	0.448858	0	1.04134	0.700604	0.0206591	0.249878	2.30259	0	11.7446	0.0085274
002002	55	0	3	1.587	0.411408	0.365	0.099598	3	2.30259	23.3724	8.57584	0.565537	0	1.09133	0.427431	0.00241847	0.22779	2.30259	0	14.0871	0.00265843
002004	56	1	3	1.12	0.724219	0.1427	0.064539	3	1.60944	24.0024	8.57584	0.519833	0	0.884706	0.398231	0.091244	0.301505	2.30259	0	13.0029	0.00482776
002005	57	0	3	1.43	0.887082	0.1602	-0.698103	5	1.79176	23.0691	8.57584	0.443943	0	0.827405	0.383201	0.0146226	0.325105	2.30259	0	12.8416	0.0299244
002006	58	0	3	1.264	0.998108	0.3116	0.006455	5	1.94591	21.3771	8.57584	0.46119	0	1.77251	0.522301	0	0.126173	2.30259	0	12.6306	0.0113872
002008	59	0	3	1.427	0.697351	0.1662	0.200685	5	2.83321	23.6648	8.57584	0.546257	0	2.16943	0.582184	0.0691192	0.331593	2.19722	0	11.6142	0.0114538
002009	60	1	3	0.955	1.02591	0.1684	0.056298	5	2.30259	22.5215	8.57508	0.585447	0	1.03888	0.580036	0.211828	0.23213	2.19722	0	12.5067	0.00594742
002028	61	1	3	1.315	0.267068	0.1729	0.062458	5	1.60944	22.7487	8.56808	0.378972	0	1.28158	0.634188	0.236815	0.432857	2.07944	0	11.5363	0.0169875
002029	62	0	3	1.216	0.587979	0.3429	0.062815	2	1.60944	22.8741	8.56789	0.324573	0	0.871812	0.409326	0.0150831	0.17324	2.30259	0	11.723	0.00662866
002030	63	1	3	1.42	0.39574	0.1663	0.039313	6	1.60944	22.0216	8.56732	0.399304	1	2.543	0.403639	0.0421382	0.289003	2.30259	0	12.7324	0.0243256
002031	64	0	3	1.149	0.502359	0.1845	0.040191	5	1.38629	22.684	8.56598	0.50659	0	1.07627	0.197348	0.139287	0.175259	2.30259	0	13.1674	0.013546
002032	65	0	3	1.082	0.674692	0.8118	0.282506	4	1.38629	23.0872	8.56579	0.444467	0	3.31895	1.67883	0.00283053	0.101316	2.19722	0	11.1254	0.00928921
002054	66	1	3	1.555	0.640506	0.2228	0.031126	3	2.30259	21.7989	8.42112	0.306687	0	1.14998	0.566328	0.26199	0.304806	2.30259	0	12.8919	0.0118729
002056	67	0	3	1.345	0.655466	0.5002	0.14547	5	1.94591	22.6397	8.41936	0.30275	0	1.63954	0.954638	0.000723817	0.113356	2.07944	0	11.8796	0.0235719
002073	68	0	3	1.348	0.625009	0.1556	-0.074914	5	2.07944	22.8965	8.40223	0.484581	0	0.971595	0.314228	0.161956	0.162746	2.07944	0	13.2264	0.01223
002085	69	0	3	1.365	0.830896	0.4618	0.14668	5	1.79176	23.318	8.39299	0.489346	0	1.72957	0.821709	0.0334468	0.267869	2.30259	0	12.8714	0.00828794
002090	70	1	3	1.861	0.534146	0.3759	0.067185	5	1.79176	22.0762	8.39072	0.653553	0	1.6698	0.433202	0.0265697	0.185105	2.30259	0	13.1476	0.00767946
002094	71	0	3	1.176	0.894174	0.2136	0.045953	3	2.07944	22.501	8.38913	0.429673	0	0.999756	0.922168	0.000457005	0.272104	2.07944	0	10.7319	0.00387793
002096	72	1	3	1.456	0.778721	0.4162	0.011515	3	2.48491	22.0382	8.38754	0.454489	1	0.976866	0.583639	0.00156213	0.293901	2.19722	0	12.1192	0.00685728
002100	73	0	3	1.106	0.911654	0.2947	0.091819	1	2.48491	22.8644	8.38663	0.614654	1	1.0902	0.619719	0	0.353142	2.30259	0	13.3455	0.003261
002101	74	1	3	0.98	0.554271	0.1799	0.084334	5	1.79176	22.862	8.38594	0.423723	1	0.944961	0.713887	0.00342293	0.44807	2.48491	0.142243	12.3686	0.00575125
002102	75	1	3	0.936	0.678771	0.1166	-1.13211	6	1.60944	22.7604	8.38594	0.681367	0	1.23053	1.86385	0.0453654	0.356463	2.19722	0.0015923	13.713	0.00141011
002107	76	0	3	1.343	0.715865	0.5027	0.057484	6	1.79176	20.6425	8.38	0.245668	0	2.76771	0.839589	0.034536	0.063177	2.30259	0	11.9981	0.0073277
002111	77	1	3	1.121	0.818483	0.2825	0.083288	5	2.07944	22.2444	8.37954	0.383559	0	1.16802	0.477835	0.113423	0.290203	2.30259	0	12.8759	0.00678877
002122	78	0	3	2.105	0.247436	0.2997	-0.186319	5	1.60944	22.7758	8.36544	0.563071	0	0.814778	0.24029	0	0.244324	2.30259	0	12.9873	0.0115356
002141	79	1	3	1.276	0.626902	0.2603	0.004018	5	1.94591	21.3336	8.33854	0.255096	0	2.07932	0.545382	0	0.34881	1.79176	0	12.3919	0.0120733
002144	80	1	3	1.394	0.443177	0.22	0.055919	2	1.79176	21.3877	8.33519	0.141832	0	1.02624	0.328531	0.209653	0.172393	2.30259	0	12.9306	0.00495087
002150	81	1	3	1.005	0.267562	0.3832	0.111102	4	1.38629	21.176	8.33351	0.18881	0	1.26897	0.855756	0.00400921	0.251553	2.07944	0	12.4395	0.00277636
002152	82	0	3	1.088	0.713803	0.5252	0.082444	5	2.30259	23.3215	8.33279	0.292452	1	1.2495	0.406168	0.0160198	0.109213	2.30259	0.129031	10.6444	0.0187273
002154	83	0	3	1.216	0.648236	0.1095	0.018243	2	1.94591	22.1574	8.33207	0.334682	0	1.21371	0.741084	0.111736	0.218314	1.94591	0	11.22	0.0253534
002169	84	1	3	0.921	0.602602	0.1932	0.026368	5	1.94591	22.3825	8.32385	0.41832	0	0.956977	0.514296	0.04489	0.154614	2.30259	0	13.2384	0.0115224
002170	85	1	3	1.51	0.950537	0.2908	0.004078	3	1.79176	21.9854	8.32385	0.458393	0	1.13881	0.648433	0.273487	0.206456	2.30259	0	13.1257	0.00358468
002177	86	1	3	1.952	0.307755	0.2044	-0.059846	5	2.07944	21.2852	8.31336	0.09675	0	1.47673	0.224742	0	0.016676	1.79176	0	13.0685	0.0321404
002184	87	0	3	1.601	0.665559	0.2166	-0.150658	5	1.79176	21.476	8.30968	0.492891	0	1.31172	0.796348	0.350298	0.353478	2.30259	0	12.502	0.00398344
002190	88	1	3	1.221	0.760529	0.5317	-0.133935	5	1.94591	22.9536	8.30548	0.4816	1	1.10007	0.230627	0	0.052048	2.19722	0.037747	13.7187	0.0315237
002191	89	1	3	1.176	0.751496	0.3098	0.120413	7	2.48491	22.8278	8.30499	0.17452	0	1.52064	0.411284	0.0216756	0.191561	2.30259	0	12.8067	0.00557389
002196	90	0	3	1.302	0.963328	0.1674	-0.225728	5	1.60944	21.7773	8.30326	0.313447	0	1.06836	0.475256	0.151848	0.23901	2.30259	0	12.319	0.0121351
002197	91	1	3	1.521	0.892181	0.2032	-0.104905	5	2.19722	22.3768	8.30177	0.535923	0	1.19068	0.254987	0.156416	0.246994	2.07944	0	13.4265	0.0154485
002203	92	0	3	0.951	0.982833	0.4512	0.110418	4	1.79176	23.6791	8.29455	0.563383	0	1.303	2.11241	0.0265055	0.312808	2.30259	0.0145612	12.321	0.00282931
002218	93	0	3	1.817	0.684979	0.3257	0.030837	5	1.94591	22.569	8.28375	0.544704	0	1.08023	0.176976	0.0166821	0.174621	2.30259	0	14.7218	0.0223921
002223	94	0	3	1.172	0.449522	0.2653	0.135425	5	2.48491	22.6564	8.27104	0.197751	0	2.74192	0.605289	0.135286	0.294926	2.19722	0	11.7376	0.00787691
002224	95	1	3	1.759	0.76323	0.3494	0.040619	3	1.60944	21.695	8.26924	0.258106	0	1.4326	0.347795	0.228793	0.087665	2.07944	0	12.7215	0.0021813
002227	96	0	3	1.394	0.801096	0.5757	0.012757	5	2.07944	20.8421	8.26642	0.27735	0	2.2677	0.31312	0.00135229	0.100031	2.07944	0	12.6717	0.0176131
002229	97	0	3	1.508	0.822527	0.149	0.008238	7	2.30259	21.4495	8.26591	0.178888	0	1.7736	0.341352	0.176134	0.238778	2.19722	0	12.9485	0.00523387
002237	98	0	3	1.141	0.562763	0.3587	0.089815	4	2.48491	23.426	8.26282	0.707569	0	1.20479	1.42098	0.0645046	0.187011	2.30259	0	13.572	0.0431357
002243	99	0	3	1.399	0.837671	0.5152	0.056148	3	1.60944	21.41	8.26075	0.182428	1	2.72045	0.689003	0	0.096549	2.30259	0	12.3664	0.00115527
002248	100	1	3	2.7	0.945193	0.175	-8.48512	5	2.3979	20.4644	8.25687	0.907898	0	4.25408	0.107627	0.0353599	0.168971	2.30259	0	13.3134	0.0151653
002249	101	1	3	1.26	0.412078	0.3185	-0.358601	5	2.07944	23.4017	8.25505	0.541033	0	1.04504	0.593123	0.308097	0.258013	2.30259	0	12.2097	0.00777196
002250	102	1	3	1.308	0.935015	0.2749	0.008211	3	2.07944	22.8779	8.25505	0.336126	0	1.33283	0.477035	0.0276606	0.174652	2.07944	0	13.3568	0.00532831
002252	103	1	3	1.247	0.503545	0.3181	-0.139844	6	2.07944	23.1558	8.25401	0.043485	0	3.54166	0.158442	0.000408674	0.476345	2.19722	0	12.7667	0.0193863
002254	104	0	3	1.044	0.681428	0.355	0.060997	3	1.79176	22.0569	8.25349	0.352456	1	2.09733	0.572493	1.07738e-05	0.093753	2.30259	0	13.6774	0.0287314
002255	105	1	3	0.8	0.456882	0.1142	-0.036371	5	2.30259	22.7488	8.25349	0.473721	0	0.94336	0.257357	0.12013	0.354806	2.30259	0	13.6888	0.00933997
002262	106	0	3	1.121	0.106688	0.3472	0.17566	6	1.94591	22.1171	8.24617	0.266657	0	2.34321	0.957323	0.122874	0.233707	2.07944	0	12.1215	0.0148941
002270	107	0	3	1.676	0.18738	0.3334	0.072934	5	1.79176	22.1219	8.23456	0.420221	0	1.1638	0.286311	0.026754	0.316159	2.19722	0	12.2402	0.00358907
002271	108	1	3	1.005	0.563149	0.2968	0.1868	4	2.30259	23.7014	8.23324	0.588407	0	1.38062	0.714732	0.287276	0.203123	2.56495	0	12.8348	0.0149867
002272	109	0	3	0.934	0.282431	0.1798	0.035988	5	1.60944	21.3034	8.23084	0.311154	0	1.20484	0.369155	0.232239	0.234845	2.30259	0	12.8378	0.0214146
002275	110	0	3	1.219	0.284282	0.6129	0.147273	6	1.60944	21.9488	8.14931	0.175996	0	2.25976	0.465242	0.0962536	0.169718	2.30259	0	12.8927	0.0423737
002276	111	1	3	1.27	0.937647	0.2541	0.028561	5	2.07944	22.7171	8.14931	0.450775	0	1.1612	1.1901	0.0014081	0.166651	2.30259	0	12.1698	0.0268496
002283	112	0	3	1.217	0.491478	0.1552	0.081535	5	2.07944	22.5786	8.1371	0.33922	0	0.936422	0.532581	0.0921017	0.29025	2.30259	0	13.7367	0.003877
002284	113	1	3	1.246	0.350978	0.3882	0.004483	5	2.30259	22.4908	8.13505	0.517027	0	1.04863	0.666691	0.0699369	0.112931	2.30259	0	13.2592	0.00484367
002287	114	0	3	0.894	0.646345	0.6916	0.15521	6	2.19722	21.5617	8.13505	0.115679	0	4.50786	0.524569	0	0.22239	2.07944	0	12.2141	0.0131748
002290	115	1	3	0.961	0.794833	0.32	0.050598	5	1.79176	21.9416	8.13329	0.632759	0	1.28071	0.512853	0.00145388	0.328468	2.30259	0	12.5408	0.00426477
002291	116	1	3	1.161	0.463348	0.2924	0.008505	2	2.19722	21.8458	8.13329	0.507979	0	1.09091	0.491991	0	0.349789	1.94591	0	9.89387	0.00187575
002292	117	1	3	1.696	0.884581	0.4272	-0.422909	7	1.94591	22.6234	8.13124	0.401785	0	1.3096	0.424686	0.400636	0.216656	1.94591	0	11.1968	0.00982572
002293	118	0	3	1.086	0.499014	0.1657	0.140661	2	2.19722	22.3342	8.13124	0.226416	0	1.49166	0.961159	0.00895289	0.482431	2.30259	0	11.5701	0.0223474
002294	119	1	3	1.257	0.500055	0.6573	0.211692	6	1.94591	22.7907	8.13124	0.130756	0	2.89479	0.588487	0.000140246	0.120593	2.30259	0	12.4439	0.0102332
002295	120	0	3	1.129	0.569576	0.1546	0.041539	4	1.60944	21.4534	8.12563	0.445587	0	1.37849	2.77427	0.00122698	0.370134	2.30259	0	12.3486	0.0014137
002300	121	1	3	1.247	0.50357	0.2231	0.086305	5	2.56495	22.0624	8.1191	0.629496	0	1.3989	1.33776	6.67606e-05	0.427801	2.48491	0	13.2974	0.00959235
002301	122	0	3	0.883	0.401015	0.4314	0.07697	7	1.09861	22.6735	8.1191	0.642533	0	1.41402	0.603285	0.00202699	0.294045	2.30259	0	11.7617	0.00289298
002302	123	1	3	0.93	0.327281	0.3143	0.048396	4	2.19722	23.7093	8.11522	0.647067	1	1.20659	0.951649	0	0.372423	2.30259	0.018454	12.954	0.000602477
002311	124	0	3	0.918	0.390849	0.5759	0.180442	1	2.07944	23.5778	8.10802	0.526426	0	2.59843	2.42759	0.00181683	0.129265	2.07944	0	12.476	0.0125476
002317	125	0	3	1.139	0.577837	0.2605	0.108963	6	2.07944	22.3804	8.1038	0.246639	0	1.51972	0.450297	0.0434806	0.182424	2.30259	0	12.7615	0.000168463
002324	126	1	3	1.142	0.400902	0.5404	0.030389	3	1.60944	22.0888	8.10168	0.405067	0	1.25615	0.935583	0.416017	0.139027	2.07944	0	13.4864	0.00640406
002327	127	1	3	1.088	0.919321	0.3594	0.152646	2	1.94591	22.2432	8.09803	0.221411	0	1.38165	0.638341	0.38171	0.238187	2.07944	0	12.1003	0.00449972
002328	128	0	3	1.078	0.885627	0.3678	0.061365	5	1.79176	22.0956	8.09803	0.252478	0	0.919539	1.03467	0.277308	0.03645	2.30259	0	13.2004	0.0086422
002330	129	1	3	0.967	0.99413	0.5168	0.005963	1	1.79176	21.3078	8.0959	0.255917	0	1.46448	1.12502	0.000261155	0.231476	2.07944	0	12.771	0.00736717
002333	130	1	3	1.218	0.628651	0.6546	-0.11942	4	1.79176	21.3222	8.09407	0.272214	0	1.85836	0.605963	0.0358809	0.071071	1.79176	0	13.2287	0.00571706
002338	131	0	3	1.254	0.732203	0.4265	0.049484	5	2.07944	20.7115	8.09316	0.099236	1	2.79699	0.389314	8.9375e-05	0.132307	2.19722	0	11.9493	0.0309336
002339	132	1	3	1.08	0.231787	0.0498	0.044915	5	1.94591	22.0454	8.09102	0.459993	0	1.08548	0.52295	0.163857	0.307004	2.30259	0	11.5304	0.0052984
002341	133	0	3	0.565	0.311451	0.2235	0.057504	3	2.07944	22.9799	8.09102	0.48102	0	1.49597	0.336478	0.170343	0.304227	2.07944	0.00868909	13.3475	0.0105115
002342	134	1	3	1.02	0.696252	0.2003	0.007377	4	2.07944	22.1085	8.08979	0.395573	0	1.17515	0.421746	0.0238281	0.186879	2.07944	0	13.3	0.00345952
002346	135	0	3	1.22	0.432144	0.6252	0.02847	5	1.60944	21.6506	8.08918	0.192474	0	2.22978	0.221291	0.106302	0.200622	2.07944	0	13.4855	0.000958012
002347	136	1	3	0.767	0.93162	0.3124	0.020832	5	1.79176	21.5225	8.08918	0.483251	0	1.15963	0.335559	0.289851	0.14921	2.30259	0	12.4112	0.0195392
002353	137	1	3	0.794	0.54365	0.224	0.073468	5	1.94591	23.2012	8.08672	0.272794	0	1.33665	0.385734	0.277526	0.375176	2.19722	0	12.8024	0.00514758
002355	138	0	3	1.418	0.584597	0.2783	-0.085596	5	2.30259	22.3135	8.08549	0.40375	0	1.22983	0.385278	0.194916	0.211853	2.19722	0	12.743	0.0338335
002361	139	0	3	0.885	0.600278	0.2346	0.042952	3	1.38629	21.9427	8.07869	0.452983	0	1.26044	0.572427	0.226674	0.215993	1.94591	0	12.9912	0.00923723
002363	140	1	3	1.078	0.420263	0.4224	0.032636	5	1.79176	21.9602	8.07807	0.310636	0	0.885662	0.551673	0.000822059	0.103616	2.07944	0	12.848	0.000261215
002364	141	1	3	1.147	0.570367	0.3556	0.031862	5	1.79176	21.6582	8.07807	0.124445	0	2.57879	0.386369	0.00504084	0.190806	2.19722	0	11.5749	0.00473849
002367	142	1	3	1.384	0.588795	0.4496	0.004619	5	2.19722	22.4294	8.07589	0.42173	0	1.15012	0.561371	0.335657	0.103495	2.07944	0	12.5294	0.00327204
002370	143	0	3	1.007	0.277473	0.2015	0.064193	6	1.94591	21.987	8.07465	0.328497	0	2.40446	0.320012	0.159205	0.410607	2.30259	0	12.8634	0.00735414
002372	144	0	3	0.9	0.311734	0.3835	0.267728	3	1.79176	22.2524	8.07403	0.207377	0	4.22489	0.990347	0.102064	0.353334	2.30259	0	12.188	0.0361735
002378	145	0	3	1.201	0.403432	0.7022	0.023997	4	2.19722	22.1108	8.06997	0.500452	0	1.58907	0.466754	0.00100142	0.029237	2.30259	0	12.7928	0.0129979
002381	146	0	3	1.388	0.474469	0.201	0.089613	3	1.60944	21.4789	8.06934	0.198059	0	1.29636	0.637918	0.276894	0.351607	2.30259	0	12.5418	0.00185617
002385	147	0	3	1.14	0.749005	0.4125	0.045357	1	2.07944	23.6189	8.06715	0.407907	0	1.09826	1.06666	0.345184	0.143902	1.79176	0	12.5314	0.0911311
002386	148	0	3	0.963	0.474834	0.1688	0.024155	3	2.30259	23.3609	8.06715	0.633695	1	0.941955	1.29633	0.000100075	0.322044	2.48491	0.0891588	13.9923	0.00350498
002391	149	0	3	0.934	0.715503	0.306	0.09788	3	2.19722	22.1275	8.06495	0.195496	0	1.0838	0.736836	0.338884	0.334663	2.07944	0	13.7735	0.000880516
002393	150	1	3	0.802	0.93581	0.5136	0.057583	6	2.07944	22.0886	8.06275	0.179936	1	1.18276	0.383847	0	0.054703	2.19722	0	13.4204	0.0015095
002397	151	1	3	1.051	0.691866	0.1782	0.043982	2	2.19722	21.9441	8.06086	0.378338	0	1.17754	0.680874	0.333832	0.506301	2.48491	0	12.3981	0.00330316
002399	152	1	3	0.673	0.404685	0.3801	0.092146	6	1.60944	23.3335	8.05864	0.546647	0	2.66012	0.353984	0	0.446827	2.07944	0	13.4953	0.00713856
002403	153	1	3	1.227	0.547961	0.3507	0.059291	4	2.07944	22.2632	8.05706	0.518268	0	1.08646	0.698456	0.0990581	0.284998	2.07944	0	11.9226	0.00733748
002407	154	0	3	1.223	0.42476	0.1245	0.032772	3	2.19722	22.8223	8.05484	0.507444	0	1.34879	0.479589	0.121287	0.118992	2.30259	0.0170237	12.8391	0.019645
002411	155	1	3	0.826	0.579334	0.3798	0.044443	6	2.48491	23.7491	8.05261	0.535012	0	1.20883	0.409816	0.084	0.476124	2.19722	0	12.82	0.0117488
002412	156	0	3	1.13	0.427943	0.4213	0.104281	6	2.07944	21.3101	8.05261	0.241896	0	2.53712	0.512661	0.0276182	0.260564	2.07944	0	12.34	0.00209883
002420	157	1	3	1.348	0.697707	0.2598	-2.15168	3	1.60944	21.728	8.05038	0.861149	0	1.33624	1.7938	0.0231485	0.134782	1.94591	0	11.8884	0.00737478
002424	158	0	3	1.049	0.382199	0.5346	0.145683	6	1.60944	22.5111	8.04975	0.343281	0	1.72738	0.52488	0.483922	0.199703	2.30259	0	11.7153	0.0211702
002432	159	0	3	0.865	0.600278	0.3728	-0.001873	5	1.38629	21.3694	8.04751	0.200139	0	1.36594	0.2955	0	0.073145	1.94591	0	11.8654	0.00191177
002437	160	1	3	0.737	0.716745	0.423	0.029308	6	2.19722	22.9722	8.04334	0.53638	0	1.18361	0.578373	0.0118398	0.263874	2.19722	0	13.4559	0.0129098
002438	161	0	3	0.902	0.533067	0.1847	0.057308	5	2.3979	21.9161	8.04334	0.452949	0	1.22739	0.329894	0.23049	0.296558	2.07944	0	13.0226	0.0347771
002448	162	0	3	1.197	0.377864	0.1775	0.1021	5	1.94591	22.1449	8.03593	0.338426	0	1.09848	0.385284	0.212191	0.112563	2.30259	0	12.2941	0.0288253
002451	163	0	3	1.21	0.864418	0.4023	0.012826	5	2.3979	21.1894	8.03463	0.583866	0	3.78069	0.367056	0.0533912	0.275141	2.07944	0	14.4162	0.0240996
002454	164	1	3	1.342	0.358659	0.4382	0.054836	5	1.94591	22.4984	8.03463	0.39298	0	0.829602	0.624918	0.00566376	0.145261	2.30259	0	12.5812	0.00562232
002455	165	0	3	0.943	0.676652	0.2779	0.078898	3	2.19722	21.7653	8.03008	0.526936	0	1.29369	1.06779	0.319453	0.254727	2.07944	0	13.724	0.00209453
002457	166	1	3	1.08	0.997336	0.2128	0.040574	4	1.94591	21.781	8.03008	0.346125	0	1.2809	0.49992	0	0.158189	2.30259	0	12.2655	0.00663435
002459	167	0	3	1.309	0.626249	0.3639	0.003873	5	1.79176	21.1188	8.0278	0.143955	0	2.3287	0.238043	0.00439116	0.115237	2.19722	0	13.1769	0.0937222
002466	168	1	3	0.97	0.393125	0.3586	0.234924	4	1.94591	24.5218	8.02093	0.732553	0	1.48019	0.139903	0.0037885	0.140968	2.07944	0	13.8569	0.0109063
002478	169	1	3	0.867	0.325078	0.2299	0.119794	4	1.38629	22.5831	8.014	0.307522	0	0.996963	0.837063	0.186657	0.338135	2.30259	0	13.0143	0.00133148
002480	170	0	3	0.911	0.62008	0.1595	0.011333	5	2.19722	22.6792	8.014	0.649284	0	1.0992	0.277232	0.0137958	0.271583	2.30259	0	13.4709	0.00679423
002486	171	0	3	1.255	0.921657	0.1961	0.018681	2	2.56495	20.8287	8.00603	0.14343	0	3.00351	0.791134	0	0.123943	2.30259	0	12.1114	0.00847132
002487	172	1	3	1.193	0.650294	0.4497	0.034588	4	1.79176	21.8044	8.00603	0.38467	0	1.00991	0.328945	0.0199826	0.124843	2.07944	0	13.7684	0.0118516
002488	173	0	3	1.302	0.449631	0.1252	0.040367	5	1.79176	22.7082	8.00403	0.447862	0	1.28024	0.372149	0.0822129	0.399883	2.30259	0	13.2189	0.0116407
002489	174	0	3	1.2	0.223766	0.3794	-0.026813	7	1.94591	22.6371	8.00403	0.521737	0	1.31869	0.647037	0.136529	0.260288	2.30259	0	11.3476	0.00544447
002491	175	0	3	1.143	1.1586	0.3761	0.106409	5	2.3979	23.061	8.00403	0.502406	0	1.43098	0.429165	0.0261804	0.133515	2.30259	0	12.9068	0.00966447
002494	176	1	3	1.599	0.657852	0.3131	0.006833	2	2.07944	21.6644	8.00001	0.246708	0	1.12351	0.195635	0.234829	0.08761	2.07944	0	12.5288	0.00923022
002495	177	1	3	1.063	0.671749	0.1715	0.030301	1	1.79176	20.9763	8.00001	0.09821	0	2.05798	0.247648	0.236944	0.300051	2.30259	0	13.8503	0.0131606
002496	178	0	3	2.373	1.68873	0.4223	-0.172394	3	2.3979	22.5084	7.99766	0.42843	0	0.944897	0.422626	0.358808	0.10012	2.30259	0	13.3293	0.00212547
002498	179	0	3	1.08	0.571724	0.6656	0.047021	5	2.30259	22.6169	7.99766	0.292313	0	1.28884	0.838154	0	0.048966	2.30259	0	12.0322	0.0103828
002501	180	1	3	8.182	1.83632	0.1448	-1.01743	4	2.48491	23.2323	7.99497	0.677016	0	0.965708	0.038872	0.144786	0.248883	2.30259	0	15.9265	0.044988
002510	181	1	3	0.946	0.408487	0.0527	0.082577	5	1.79176	22.4749	7.99227	0.543265	0	1.09979	0.386265	0.119588	0.197028	2.30259	0	12.7432	0.00187288
002513	182	0	3	1.519	0.431727	0.2009	-0.528	3	2.07944	21.9837	7.98956	0.530149	0	1.11739	0.42003	0.0702133	0.470503	2.48491	0.0330385	13.5119	0.00685666
002516	183	0	3	1.39	0.731673	0.4565	0.059245	2	2.19722	22.1908	7.9882	0.118335	0	1.0639	0.40721	0.327855	0.128772	2.30259	0	13.492	0.000867623
002527	184	1	3	1.172	0.966958	0.1788	-0.091308	5	2.56495	22.6159	7.98242	0.512042	0	1.00876	0.529608	0.160013	0.334017	2.30259	0	12.2293	0.00968051
002529	185	0	3	1.461	0.936992	0.1868	-0.125683	5	1.60944	21.3764	7.98242	0.274965	0	1.14901	0.125198	0	0.372421	2.07944	0	13.6062	0.00255294
002531	186	1	3	1.066	0.885355	0.2981	0.090049	5	1.38629	23.2701	7.98002	0.581637	0	1.20061	0.289969	0.00562812	0.347658	2.07944	0	14.9204	0.00678592
002532	187	0	3	1.298	0.644492	0.1908	0.092623	5	1.79176	21.4065	7.98002	0.281878	0	1.40343	0.756857	0.248251	0.437115	2.07944	0	12.5564	0.0425068
002533	188	0	3	0.917	0.416257	0.2083	0.054428	5	1.94591	22.1523	7.98002	0.387035	0	0.973121	1.13512	0.0628652	0.183824	2.30259	0	12.7498	0.0149512
002538	189	1	3	0.982	0.496862	0.2535	0.087102	3	2.19722	22.3103	7.97384	0.266459	0	0.976555	0.639544	0.0273966	0.239762	2.30259	0	13.0275	0.00603249
002539	190	1	3	1.189	0.292575	0.3894	0.052859	3	1.94591	23.0624	7.97384	0.693182	0	1.05543	0.7586	0.400505	0.287451	2.30259	0	12.9225	0.0109573
002540	191	0	3	1.101	0.0325203	0.3907	0.076658	4	1.79176	22.4205	7.97384	0.103672	0	1.12607	0.657654	0.295573	0.244373	1.79176	0	12.913	0.00314272
002543	192	0	3	1.062	0.566348	0.2966	0.143546	5	1.94591	22.6401	7.97039	0.493057	0	1.48704	1.01686	0.151641	0.522037	1.94591	0	12.2689	0.0237544
002545	193	0	3	1.157	0.182985	0.4756	0.059211	4	2.3979	23.1537	7.96555	0.341415	0	0.995305	0.193374	0.261749	0.364727	2.30259	0	14.0089	0.000402926
002546	194	0	3	1.082	0.516544	0.4374	0.052395	5	1.60944	21.9483	7.96555	0.126265	0	1.04681	0.2076	0.0594994	0.122939	2.30259	0	12.6289	0.00147415
002547	195	1	3	1.087	0.687334	0.3855	0.02726	4	2.19722	22.8929	7.96311	0.666684	0	1.20212	0.563442	0.41969	0.121866	1.94591	0	12.6002	0.00671185
002550	196	1	3	0.962	0.432944	0.1995	0.083147	6	2.30259	21.8796	7.96311	0.2014	0	1.51667	0.415842	0.289431	0.230672	2.19722	0	13.0621	0.0107665
002552	197	1	3	0.988	0.825485	0.3217	0.0473	5	2.07944	20.4738	7.96067	0.221695	0	1.80638	0.398906	0.326063	0.440083	2.30259	0	13.3273	0.0153328
002553	198	0	3	1.37	0.667033	0.396	0.124804	5	1.94591	20.5039	7.96067	0.100356	0	1.90277	0.48949	0.326741	0.146408	2.30259	0	12.2133	0.00430745
002557	199	0	3	1.03	0.730896	0.485	0.13145	1	1.60944	22.358	7.95893	0.344943	0	2.22637	0.818436	0	0.203826	2.07944	0	12.2738	0.221557
002562	200	0	3	1.118	0.564001	0.2933	0.009658	6	1.79176	21.9992	7.95613	0.36938	0	1.2403	0.395037	0.413205	0.275837	2.30259	0	13.4274	0.00323693
002563	201	1	3	0.826	0.827621	0.169	0.150236	2	1.79176	23.5307	7.95578	0.324425	0	1.52815	0.948781	0.315886	0.661294	2.30259	0	12.6257	0.00326934
002569	202	1	3	0.7	1.17641	0.16	-0.63587	2	1.79176	20.3063	7.94449	0.539519	0	2.56564	0.485316	0.00167667	0.413391	2.30259	0	10.5221	0.00164764
002570	203	1	3	1.275	0.783982	0.2913	0.027384	1	2.07944	22.3418	7.94449	0.633832	0	1.639	0.493674	4.2542e-05	0.321348	2.30259	0	13.2321	0.0422535
002585	204	1	3	0.908	0.25739	0.2732	0.041727	3	2.48491	22.9536	7.92624	0.17215	0	0.857061	0.414673	0.262987	0.264567	2.07944	0	14.7294	0.0025928
002588	205	1	3	0.995	0.648303	0.2286	0.042785	3	2.19722	22.7174	7.92335	0.395204	0	1.0051	0.774088	0.211204	0.432769	1.79176	0	13.3149	0.00864541
002590	206	1	3	1.137	0.525399	0.4586	-0.019032	5	1.94591	21.9677	7.92335	0.471903	0	1.31771	0.64971	0.0941757	0.150964	2.30259	0	12.5002	0.00944639
002594	207	0	3	0.965	0.548557	0.2526	0.058592	5	2.56495	25.9941	7.91608	0.688063	0	1.16879	0.668417	0.240943	0.53304	1.94591	0	12.1981	1.04851
002597	208	0	3	1.615	0.398593	0.4483	0.232551	3	2.07944	22.4628	7.91352	0.311651	0	1.86345	0.725734	0.0080965	0.090937	2.30259	0	12.9691	1.7608e-08
002603	209	0	3	0.875	0.431545	0.2373	0.078395	6	2.30259	22.87	7.90581	0.116108	0	1.48432	0.562631	0.177375	0.405578	2.30259	0	13.1072	0.00729761
002610	210	1	3	1.136	0.546977	0.1566	0.02321	5	1.94591	23.3664	7.89915	0.577237	0	1.07375	0.344513	0.0214879	0.200525	2.30259	0	14.4448	0.0251182
002613	211	0	3	1.332	0.569303	0.5423	0.020677	5	2.07944	21.3962	7.89357	0.201169	0	1.26233	0.518053	0.445476	0.115972	2.30259	0	12.4351	0.000830954
002614	212	0	3	0.969	0.580473	0.2773	0.134079	5	2.07944	22.5086	7.88983	0.446007	0	1.54362	0.913716	0.420763	0.439539	2.30259	0	11.1236	0.0185587
002615	213	0	3	1.017	1.00209	0.5024	0.111251	4	2.07944	21.3	7.88983	0.53452	0	1.36184	1.00794	0.441633	0.15788	2.07944	0	11.9681	0.00236249
002616	214	0	3	1.059	0.785057	0.2577	0.077802	5	1.79176	22.3343	7.88571	0.577695	0	1.40813	0.400777	0.379947	0.440944	1.94591	0	13.0975	0.0189829
002623	215	1	3	1.269	0.153719	0.45	0.037088	4	1.38629	22.1653	7.87702	0.474463	0	1.05389	0.361841	0.00266484	0.136556	2.19722	0	14.7439	0.0151403
002625	216	0	3	1.007	0.430413	0.426	0.009296	5	1.38629	22.8274	7.86902	0.074001	0	1.39722	0.056557	5.5231e-06	0.410333	2.19722	0	12.7968	0.010927
002626	217	0	3	0.947	0.296072	0.3534	0.227157	1	2.07944	22.2465	7.87131	0.341471	0	1.93155	0.626256	0.00014599	0.377208	2.30259	0	12.398	0.127947
002630	218	1	3	0.978	0.393651	0.2305	-0.044058	5	1.94591	23.4105	7.86596	0.776207	0	1.00434	0.24829	0.172441	0.116102	2.19722	0	13.0367	0.00268117
002632	219	1	3	0.871	0.235232	0.3985	0.102386	3	1.79176	21.5521	7.86173	0.124419	0	1.90235	0.522718	0.0398812	0.232009	2.30259	0	12.9582	0.0162345
002641	220	1	3	1.113	0.35926	0.4143	0.084121	3	2.07944	22.4138	7.85554	0.463577	0	1.11078	0.987393	0.202346	0.338715	2.30259	0	12.6092	0.00519358
002643	221	0	3	1.168	0.634783	0.2054	0.097996	3	1.94591	22.3561	7.85088	0.099859	1	1.86607	0.514167	0.0162206	0.349077	2.30259	0.0187037	13.0374	0.00614048
002646	222	1	3	1.023	0.975566	0.6552	0.042819	1	2.30259	21.8015	7.8501	0.191409	0	1.83053	0.458779	0.000493722	0.084601	2.30259	0	13.0953	0.00442741
002653	223	0	3	0.847	0.437137	0.3699	0.159223	6	1.79176	22.1971	7.83992	0.543201	0	2.04756	0.784878	0.578485	0.512833	2.07944	0	12.7666	0.0859014
002658	224	1	3	0.994	0.388769	0.6286	0.084439	5	1.94591	21.7893	7.81923	0.265911	0	1.37522	0.443823	0.496264	0.069384	2.07944	0	11.2588	0.00130857
002661	225	0	3	0.948	0.80675	0.348	0.082533	1	2.19722	22.0994	7.81642	0.434023	0	1.46152	0.721339	0.0148071	0.261982	2.30259	0	12.5571	0.0291146
002665	226	1	3	2.612	0.47535	0.2002	-0.109821	5	2.3979	22.8667	7.81197	0.200986	0	1.03326	0.067422	0.0986219	0.328748	2.30259	0	14.1253	0.0414682
002667	227	0	3	1.189	0.717186	0.2486	0.014712	5	1.94591	20.6523	7.81116	0.172999	0	1.56793	0.198599	0.290699	0.343282	2.30259	0	12.6635	0.00124796
002668	228	0	3	1.14	0.855601	0.1679	-0.812241	5	1.79176	22.9799	7.80384	0.753196	0	1.18468	0.817005	0.147572	0.395396	1.79176	0	11.6341	0.069097
002669	229	1	3	0.741	0.218218	0.1556	0.041669	3	2.3979	21.5385	7.80384	0.153088	0	1.2228	0.410804	0.00937623	0.311271	2.30259	0	12.7967	0.00333622
002677	230	0	3	1.247	0.161572	0.232	0.27656	5	1.79176	21.3002	7.7878	0.233352	0	2.26179	0.786767	0.557231	0.488436	2.30259	0	12.5472	0.000100919
002678	231	1	3	0.981	0.98875	0.7489	0.052334	7	1.60944	22.1995	7.78572	0.240031	1	2.01446	0.451179	0.000876881	0.116077	2.30259	0	13.1893	0.00851996
002685	232	0	3	0.557	0.135375	0.2167	0.068323	5	1.79176	22.504	7.7803	0.203415	0	1.02699	1.6764	0.10615	0.440003	2.30259	0	12.5367	0.0178575
002688	233	0	3	1.048	0.442018	0.3805	0.092393	6	2.3979	21.9278	7.76726	0.466506	0	1.26492	0.488371	0.0102874	0.184019	2.30259	0	12.8255	0.000865606
002689	234	1	3	1.015	0.720217	0.4153	0.006136	5	1.79176	21.5884	7.76557	0.424769	0	1.85897	0.519837	0.00237582	0.256849	2.30259	0	12.487	0.0115871
002698	235	1	3	1.029	0.020202	0.2411	0.076789	5	1.79176	21.9597	7.74153	0.380562	0	1.91084	0.265886	0.201363	0.397564	2.30259	0	12.1699	0.0190573
002701	236	1	3	1.094	0.499473	0.3453	0.039818	4	2.3979	23.3218	7.72842	0.582218	0	1.46834	0.608136	0.000795276	0.235554	2.30259	0	14.1995	0.00949701
002702	237	0	3	1.595	0.05	0.1867	0.043385	1	1.09861	20.8663	7.72842	0.3029	0	1.64029	0.991969	0.33681	0.306551	2.07944	0	12.3484	0.00641107
002705	238	0	3	1.207	0.497047	0.4243	0.128554	5	1.79176	22.6877	7.49832	0.450662	0	1.28084	1.18418	0.0119873	0.35817	2.30259	0	11.4466	0.000128103
002706	239	0	3	1.104	1.19095	0.1039	0.126139	5	2.30259	21.4963	7.49832	0.187734	0	1.98237	0.726452	0.227233	0.417507	2.19722	0	12.7042	0.0034895
002708	240	1	3	1.311	0.670685	0.2961	-0.064101	5	2.19722	21.5016	7.49832	0.352432	0	1.50874	0.622078	0.114477	0.366163	2.48491	0	12.6949	0.00758686
002718	241	1	3	1.174	0.533333	0.3583	0.08419	7	1.94591	21.1473	7.49443	0.209433	0	1.23534	0.474661	0.635989	0.395492	2.07944	0	11.3472	0.0183934
002719	242	1	3	1.999	0.193229	0.4769	-0.155971	1	1.94591	20.9993	7.49443	0.247324	0	1.55406	0.455445	0.0513949	0.15076	2.07944	0	11.6194	0.00230636
002730	243	0	3	0.99	0.443472	0.5114	0.062426	5	1.60944	21.2713	7.34213	0.41932	0	1.61241	0.542786	0.0997136	0.170978	2.30259	0	11.9473	0.00250611
002733	244	1	3	0.894	0.60676	0.3545	0.035649	5	2.07944	22.1576	7.30586	0.413898	0	1.25143	0.704392	0.0653358	0.245726	2.30259	0	11.7376	0.0159938
002734	245	0	3	1.044	0.571925	0.2186	0.111437	3	2.30259	21.7295	7.26822	0.313852	0	1.26983	0.555396	0.146862	0.330187	2.48491	0	12.88	0.0163705
002740	246	1	3	0.688	0.39929	0.2389	0.031021	2	2.07944	21.6826	7.2717	0.384843	0	1.03438	0.719065	0.179947	0.320028	2.19722	0	11.3749	0.00329557
002741	247	1	3	0.978	0.0645161	0.3452	0.102964	3	1.79176	21.6282	7.25418	0.484671	0	2.11825	0.615003	0.406531	0.343288	2.30259	0	13.6966	0.0130958
002743	248	0	3	1.041	0.701828	0.3796	0.042199	4	2.3979	22.6807	7.25347	0.69841	0	0.976417	0.498751	0.00596066	0.171596	2.30259	0	13.4194	0.00609751
002747	249	1	3	0.887	0.555172	0.3546	0.066388	5	2.19722	22.01	7.23129	0.526065	0	2.295	0.403485	0.123675	0.358157	2.30259	0	12.2451	0.0200198
002750	250	0	3	0.955	0.505106	0.4382	0.021081	6	2.19722	20.4844	7.22839	0.167122	0	2.99878	0.426621	0.00801916	0.337491	2.30259	0	13.6652	0.00292351
002751	251	0	3	0.781	0.572997	0.3084	0.106855	7	2.19722	21.8272	7.20564	0.663354	0	1.47874	0.372699	0.34396	0.218424	2.30259	0	12.4575	0.00912247
002759	252	1	3	1.25	0.311757	0.276	0.024581	5	2.3979	22.1091	7.18007	0.147275	0	1.01884	0.215264	0	0.546258	2.07944	0	13.3143	0.00396149
002760	253	1	3	0.94	0.490623	0.2206	0.059399	4	2.19722	20.6205	7.16935	0.431662	0	1.72153	0.519462	0.139392	0.369913	2.30259	0	13.209	0.0479135
002762	254	0	3	1.062	0.353553	0.3007	0.040084	2	1.94591	20.7918	7.17012	0.082673	0	1.43047	0.42373	0.460932	0.360377	2.19722	0	11.9337	0.00211151
002767	255	1	3	1.121	0.422251	0.4728	0.036122	5	2.3979	20.5435	7.16858	0.14437	0	2.38249	0.345956	0.174325	0.267123	2.07944	0	10.3553	0.0145228
002768	256	0	3	0.649	0.474273	0.4645	0.148325	3	2.19722	22.0199	7.15462	0.420867	0	1.57644	1.01843	0.348555	0.261189	2.07944	0.0230415	12.6936	0.0355826
002787	257	0	3	0.953	0	0.4125	0.037468	4	1.38629	21.5609	6.99942	0.377341	0	1.12771	0.598765	0.40235	0.266525	2.19722	0.0142735	12.2957	0.0011368
300001	258	0	3	0.94	0.540275	0.3992	0.053137	5	2.63906	23.3157	8.11642	0.735588	0	1.96798	0.441792	0.0543662	0.224017	2.30259	0	12.9497	0.121531
300003	259	0	3	0.923	0.660856	0.137	0.190477	5	2.63906	23.4388	8.11642	0.564089	0	2.56976	0.420577	0.0909183	0.366859	2.07944	0	12.0215	0.0215409
300004	260	1	3	1.021	0.574675	0.1266	-0.506245	5	2.19722	21.7831	8.11642	0.288627	0	0.928125	0.329756	0.222963	0.350812	2.19722	0	13.5986	0.00709299
300009	261	0	3	0.862	0.39872	0.2793	0.131645	6	2.30259	21.6503	8.11642	0.204142	0	3.96946	0.578381	0.297981	0.184097	2.56495	0	12.3935	0.0112864
300011	262	1	3	1.06	0.806207	0.2143	-0.30375	5	2.30259	21.9808	8.11642	0.459597	0	1.33744	0.385894	0.0803229	0.335975	2.30259	0	12.5449	0.0116943
300016	263	0	3	0.946	1.06591	0.2264	0.122543	6	1.60944	20.9769	8.11642	0.064349	0	2.40623	0.471828	0.182588	0.227631	2.30259	0	13.0859	0.00212583
300018	264	0	3	1.29	0.656832	0.0732	-0.413783	5	2.07944	20.915	8.11642	0.124646	0	1.68695	0.310587	0.160231	0.336058	1.79176	0	11.741	0.0219697
300019	265	1	3	1.027	0.549618	0.178	0.085769	3	1.79176	20.7403	8.11642	0.253302	0	1.9798	0.85587	0.173429	0.446288	2.30259	0	13.1902	0.0102351
300024	266	1	3	0.929	0.939483	0.2527	0.072141	5	3.09104	22.9763	8.11642	0.337288	1	2.4597	0.325184	0.0298706	0.175717	2.30259	0	12.5334	0.213205
300030	267	1	3	1.218	0.487177	0.2343	-0.172896	5	2.07944	21.1361	8.09955	0.460359	0	1.42237	0.363939	0.175621	0.206021	2.30259	0	12.5734	0.0221074
300034	268	1	3	0.958	0.558678	0.4429	0.06343	4	1.79176	21.6727	8.09955	0.265846	1	1.71345	0.345388	0.00154766	0.079407	2.19722	0	13.2578	0.0181454
300039	269	1	3	1.367	0.601096	0.3001	0.091268	6	1.94591	21.7339	8.09529	0.095458	0	1.67308	0.546219	0.00854135	0.160011	2.30259	0	12.0936	0.00923716
300056	270	0	3	1.691	0.609837	0.1489	-0.443391	5	1.94591	21.6918	8.08024	0.629544	0	1.2298	0.298593	0.281623	0.394792	2.30259	0	13.2913	0.00400144
300057	271	0	3	0.888	0.381224	0.4265	0.051328	4	1.94591	22.5593	8.08024	0.560169	0	0.994711	0.664733	0.336686	0.218254	2.30259	0	14.1758	0.0207526
300064	272	0	3	1.573	0.559431	0.1907	0.013278	4	1.79176	22.9844	8.07153	0.274993	0	0.917306	0.129271	0.155464	0.534694	2.30259	0	13.8975	0.00528464
300072	273	0	3	1.453	0.486465	0.2947	0.053122	3	2.30259	23.9586	8.06149	0.564264	0	1.42984	0.605189	0.0745423	0.305225	2.48491	0	13.1437	0.0309619
300073	274	0	3	0.863	0.305254	0.225	0.095765	5	2.07944	22.2045	8.06149	0.249408	1	2.61935	0.74587	0.00411039	0.209177	2.30259	0.0323568	13.1941	0.000864557
300086	275	0	3	0.606	0.551196	0.3949	0.012712	6	1.94591	21.5028	8.0523	0.241645	0	1.46463	0.404844	0.0318597	0.149816	2.07944	0	12.457	0.00173427
300093	276	0	3	0.902	0.475759	0.1072	0.016669	4	1.94591	21.161	8.03851	0.419104	0	1.27055	0.482621	0.00163542	0.201751	1.79176	0	12.9582	0.00237037
300095	277	1	3	0.942	0.316295	0.1644	-0.069772	5	2.19722	21.6047	8.03204	0.467	0	1.11494	0.383254	0.325341	0.392828	2.30259	0	12.4302	0.00739124
300105	278	0	3	1.466	0.950033	0.2325	0.003684	5	1.94591	21.5608	8.02453	0.158534	1	0.989215	0.200738	0	0.255285	2.30259	0	12.4902	0.0123071
300108	279	0	3	0.956	0.800272	0.2392	0.097581	6	2.07944	22.3028	8.0229	0.536661	0	1.1523	0.194166	0.147738	0.428408	2.07944	0	13.3675	0.0973315
300111	280	1	3	2.785	0.771565	0.1737	-6.57988	5	2.19722	21.0992	8.02224	0.878352	0	2.42058	0.451375	0.00228648	0.058271	2.07944	0	13.6896	0.0147304
300116	281	1	3	2.742	1.06689	0.1358	-19.6724	5	1.94591	23.5912	8.02027	0.988606	0	1.09394	0.227117	0.058039	0.427224	1.79176	0.124574	14.5497	0.0330732
300119	282	0	3	1.063	0.749809	0.4265	0.062564	6	2.19722	21.8214	8.01533	0.24814	0	1.12439	0.396828	0.487055	0.240751	2.30259	0	12.9154	0.0257449
300122	283	0	3	0.359	1.07594	0.5413	0.347142	6	2.3979	22.6417	8.01169	0.386081	0	5.60168	0.76772	0.449144	0.236837	2.30259	0	12.8701	0.0198058
300124	284	1	3	0.748	0.764078	0.1864	0.184967	5	2.30259	23.0583	8.01169	0.367357	0	3.10751	0.568705	0.170741	0.262477	2.30259	0	11.6429	0.0159873
300137	285	0	3	0.792	0.343925	0.1486	0.143559	5	1.60944	21.6277	7.99901	0.246569	0	1.90981	0.556187	0.135923	0.088053	2.30259	0	11.8465	0.00204189
300141	286	0	3	0.919	0.46461	0.4451	0.013144	5	1.79176	21.1825	7.99665	0.539033	0	1.41172	0.476806	0.346775	0.145282	2.07944	0	12.5673	0.00155381
300146	287	0	3	0.923	0.778113	0.4838	0.131887	1	1.79176	23.0047	7.98548	0.296462	0	2.10489	0.44439	0.378404	0.120992	2.07944	0	12.5133	0.0946544
300147	288	1	3	0.978	0.599076	0.3424	0.021925	6	2.07944	22.878	7.98548	0.534842	0	1.00569	0.290328	0.00162827	0.150304	2.07944	0	13.1634	0.0117896
300151	289	0	3	1.293	0.2	0.4586	0.062434	5	1.79176	20.7592	7.9831	0.140584	0	1.96477	0.669189	0.430725	0.153947	1.94591	0	11.7208	0.00151381
300153	290	1	3	0.872	0.815388	0.372	0.018201	5	1.94591	21.2148	7.98071	0.411457	0	1.81207	0.802052	0.00828942	0.197089	2.19722	0	12.7863	0.0150365
300160	291	0	3	1.02	0.339428	0.2436	-0.261401	4	1.79176	21.2472	7.97556	0.479627	0	1.6698	0.829472	0.0307566	0.331541	2.30259	0	11.9922	0.00662208
300165	292	0	3	0.878	0.633465	0.3341	0.030023	5	1.79176	21.5249	7.97143	0.249653	0	1.03937	0.459414	0.3008	0.130077	2.30259	0	11.9268	0.00649653
300169	293	1	3	1.298	0.464102	0.0987	0.013155	3	1.79176	21.4503	7.97143	0.420847	0	1.14619	0.437219	0.210002	0.33756	2.07944	0	13.0803	0.00528468
300171	294	1	3	1.06	0.484874	0.6125	0.027964	5	2.19722	22.2683	7.96901	0.335085	0	1.14582	0.408871	0.469032	0.035854	2.19722	0	11.9164	0.0142735
300173	295	1	3	2.14	0.747409	0.1883	-0.987322	5	1.60944	21.3736	7.96901	0.559189	0	1.66307	0.182981	0.1673	0.456648	2.30259	0	11.0256	0.0209457
300181	296	1	3	1.3	0.645404	0.2846	0.018876	6	2.48491	21.4718	7.96172	0.343694	0	1.63425	0.345473	0.237945	0.142819	2.30259	0	12.8476	0.0119699
300195	297	1	3	1.099	0.702682	0.2522	0.02178	5	2.30259	22.4956	7.94944	0.353343	0	0.957892	0.222808	0.191053	0.336359	2.07944	0.0373966	12.6719	0.00752229
300196	298	1	3	0.957	0.134831	0.4016	0.103807	4	1.79176	21.8663	7.94944	0.19438	0	1.23978	0.700803	0.384393	0.241018	2.30259	0	13.3846	0.00586903
300199	299	1	3	1.054	0.497568	0.2354	-0.100475	6	2.19722	22.4567	7.94626	0.400795	0	1.55568	0.223388	0.365743	0.338111	2.07944	0	13.4993	0.0262743
300202	300	1	3	1.041	0.977623	0.2821	-0.083795	5	2.30259	21.5782	7.94343	0.309725	0	1.61005	0.264854	0.240219	0.375316	2.30259	0	11.7063	0.00221746
300207	301	1	3	0.698	0.896163	0.2823	0.13087	5	1.60944	23.6505	7.9413	0.711214	0	1.30925	1.08896	0.0955697	0.295658	2.07944	0	12.0848	0.00304582
300208	302	1	3	1.4	0.867745	0.2173	0.087897	5	2.07944	22.3503	7.93952	0.583372	0	1.35117	0.255415	0.191662	0.388386	2.3979	0	12.5052	0.00273123
300210	303	1	3	1.372	0.463077	0.4394	-0.080216	5	1.94591	21.5311	7.93952	0.464719	0	1.31767	0.16644	0.173569	0.303734	1.79176	0	13.0496	0.0228922
300218	304	1	3	1.048	0.506879	0.219	0.020383	3	2.30259	21.4593	7.93164	0.490975	0	1.12359	0.804501	0.00327488	0.444401	2.56495	0	12.9893	0.0182392
300221	305	0	3	1.872	0.616362	0.1999	-0.601717	3	1.79176	21.5614	7.92913	0.415375	0	1.45245	0.978633	0.0609606	0.30531	2.07944	0	12.8324	0.00631181
300224	306	0	3	0.922	0.349386	0.5108	-0.032557	4	1.94591	22.0449	7.92696	0.27929	0	1.50946	0.448033	0.00993232	0.138426	2.07944	0.0585317	12.6245	0.00314047
300225	307	1	3	1.645	0.777614	0.1543	0.010407	3	1.94591	20.863	7.92696	0.214709	0	2.0514	0.703299	0	0.22345	2.30259	0	12.9633	0.00472677
300230	308	0	3	1.186	0.91209	0.2953	0.12743	3	1.79176	22.2459	7.92154	0.30522	0	1.11577	0.752472	0.224624	0.275965	2.30259	0	11.8028	0.0170971
300233	309	1	3	0.892	0.505495	0.2849	0.069058	6	2.07944	22.3884	7.91899	0.226715	0	1.21839	0.56898	0.0534295	0.437907	2.48491	0	12.9066	0.0062821
300234	310	1	3	1.609	0.616201	0.3336	-0.089737	4	2.19722	20.8904	7.91899	0.221969	0	1.32056	0.244995	0.40912	0.307978	2.07944	0	12.845	0.0215515
300239	311	0	3	0.925	0.445888	0.3214	0.04525	6	1.94591	20.9045	7.91389	0.373611	0	1.77265	0.377686	0.0370646	0.153303	2.07944	0	13.4168	0.0020322
300246	312	1	3	0.977	0.419327	0.3353	0.125746	5	2.07944	20.6379	7.90912	0.322352	0	1.78995	0.885891	0.262404	0.108805	2.30259	0	11.4084	0.0137305
300252	313	1	3	0.823	0.925886	0.3441	0.061854	5	1.79176	22.348	7.89804	0.506318	0	1.50547	0.510726	0.215568	0.276391	2.07944	0	12.1302	0.0128209
300254	314	0	3	1.001	0.934639	0.1191	0.01049	6	2.07944	21.1259	7.89767	0.377393	0	1.2175	0.759837	0.211382	0.309056	2.30259	0	12.1613	0.111969
300257	315	1	3	1.152	0.51856	0.575	0.033775	5	1.60944	22.7494	7.89767	0.537148	0	1.6359	0.342763	0.046934	0.12113	1.94591	0	12.6697	0.0169749
300258	316	0	3	0.995	0	0.458	0.137825	5	1.79176	21.7475	7.89506	0.326054	0	2.02654	0.45438	0.0706678	0.181368	2.07944	0	13.4575	0.00762017
300259	317	0	3	0.974	0.472739	0.357	0.078873	5	1.94591	21.6269	7.8932	0.193885	0	1.31318	0.346443	0.380011	0.208904	2.30259	0	12.2766	0.0358364
300265	318	1	3	1.035	0.611036	0.5519	0.0402	5	1.60944	21.5497	7.88721	0.549556	0	1.73535	0.703188	0.00219356	0.153296	2.07944	0	12.406	0.00603021
300267	319	0	3	1.887	0.830503	0.4144	0.037358	6	1.79176	22.5231	7.88307	0.067683	0	1.25265	0.389256	0.313125	0.262142	2.30259	0	14.25	0.0271248
300273	320	1	3	1.013	0.431187	0.1821	0.0411	5	2.3979	22.4946	7.87207	0.550457	0	1.12185	0.203459	0.244695	0.204555	2.30259	0	12.0635	0.0314909
300274	321	0	3	0.946	0.633658	0.3107	0.104851	5	2.77259	23.6406	7.8694	0.578491	0	1.20463	0.560706	0.240216	0.152072	2.19722	0	13.465	0.0327181
300279	322	0	3	1.009	0.864511	0.1656	-0.941454	5	1.94591	21.6221	7.84737	0.638784	0	1.40292	0.517728	0.182479	0.384884	2.30259	0	12.4338	0.000149742
300281	323	1	3	1.306	0.894579	0.2913	0.016408	5	1.79176	21.1036	7.84737	0.172417	0	1.28854	0.255295	0.341919	0.34697	2.07944	0	13.1307	0.019905
300283	324	0	3	0.606	0.245902	0.5343	0.030393	5	2.19722	21.0631	7.84267	0.580571	0	1.45909	0.835288	0.486065	0.176086	2.30259	0	12.8702	0.00469525
300285	325	0	3	0.734	0.590929	0.231	0.16025	3	2.07944	22.1999	7.84149	0.204317	0	2.0482	0.410622	0.236798	0.274225	2.30259	0	12.7409	0.0119606
300286	326	0	3	1.037	0.0202609	0.181	0.131537	5	1.38629	20.6627	7.84149	0.215792	0	1.93428	0.486413	0.169538	0.461025	2.07944	0	12.0614	0.00441757
300289	327	0	3	1.111	0.396165	0.2971	0.043244	6	1.38629	21.2709	7.82804	0.168746	0	1.64778	0.378666	0.166624	0.335873	2.07944	0	13.9105	0.00555767
300294	328	0	3	0.625	0.73433	0.3095	0.12865	6	1.94591	22.3472	7.81964	0.256766	0	2.22966	0.470619	0	0.30785	2.07944	0	13.0754	0.0282718
300304	329	0	3	1.198	0.383739	0.4037	0.067762	5	1.60944	21.5221	7.8144	0.124337	0	1.4522	0.296356	0.0230075	0.096328	2.30259	0	13.3737	0.00468659
300305	330	1	3	1.141	0.340175	0.2362	0.051405	3	1.79176	21.2174	7.81116	0.095496	0	1.38883	0.450537	0.0156193	0.229113	2.07944	0	13.8737	0.00567379
300320	331	0	3	0.713	0.30783	0.1727	0.114828	3	2.19722	21.6981	7.78489	0.421898	0	1.31456	0.803552	0.0853517	0.30441	2.30259	0	12.1517	0.00216113
300321	332	1	3	1.344	0.433013	0.3286	0.046726	3	1.60944	20.4149	7.78863	0.161032	0	1.64307	0.638715	0.0682176	0.296733	2.30259	0	13.0427	0.00960807
300325	333	1	3	0.765	0.544385	0.3767	-0.053927	3	2.30259	22.1703	7.78489	0.611198	0	1.27053	0.516169	0.00664756	0.207435	2.30259	0	13.4271	0.0120083
300328	334	1	3	1.032	0.570425	0.2933	0.029099	4	2.19722	21.4165	7.77737	0.319292	0	1.65264	0.492837	0	0.284316	2.30259	0.108629	12.3609	0.011812
300334	335	1	3	1.021	0.649036	0.2106	0.009757	5	2.48491	21.81	7.77065	0.407083	1	1.17307	0.23153	0.0157967	0.309083	2.07944	0.0151665	12.9644	0.0173804
300341	336	0	3	1.2	0.0855106	0.4096	0.163256	5	1.38629	21.0866	7.76174	0.363556	0	2.02975	0.680591	0.00102056	0.310484	1.79176	0	11.6186	0.0164403
300342	337	1	3	0.911	0.262215	0.4552	0.072728	5	1.79176	21.371	7.76174	0.297957	0	1.81665	0.390184	0.0521528	0.20809	2.30259	0	11.9799	0.00375504
300345	338	1	3	1.522	0.938845	0.2055	-0.657081	4	1.79176	20.2585	7.75919	0.277667	0	2.27486	0.166442	0.135208	0.195483	1.94591	0	13.0998	0.0167228
300357	339	0	3	0.919	0.477421	0.3886	0.232931	6	1.94591	20.7795	7.49832	0.059053	0	9.05926	0.473342	0.0983632	0.27862	1.94591	0	11.7966	0.00356863
300358	340	1	3	0.891	0.291189	0.4708	0.017307	5	2.3979	22.1489	7.49832	0.425929	0	1.14128	0.392211	0.0239228	0.181806	2.30259	0	12.4367	0.00889391
300360	341	1	3	1.523	0.258414	0.2281	0.062986	5	1.94591	21.6878	7.49832	0.17706	0	1.15619	0.332337	0.210371	0.327716	2.30259	0	11.0193	0.00838073
300368	342	1	3	0.842	0.719065	0.2886	0.038953	5	2.30259	21.1773	7.49721	0.427271	0	1.69965	0.525377	0.15776	0.327963	2.30259	0	12.3032	0.0106625
300374	343	0	3	1.415	0.59608	0.4083	0.048051	4	1.94591	21.6954	7.23201	0.443064	0	1.23117	0.291582	0.330618	0.258153	2.07944	0	13.6785	0.0148372
300375	344	0	3	1.118	0.612878	0.3593	0.071795	3	1.94591	21.734	7.49499	0.355422	0	1.04585	0.530723	0.255204	0.148956	2.07944	0	12.1111	0.0155556
300381	345	0	3	1.006	0.231316	0.3482	0.062568	6	2.19722	22.2921	7.49443	0.498722	0	1.1675	0.368282	0	0.362034	2.07944	0	12.9699	0.0280303
300382	346	0	3	0.74	0.509991	0.6081	0.125323	5	1.79176	21.2138	7.49387	0.361368	0	1.85602	0.452705	0.000100427	0.15717	2.07944	0	12.6274	0.0075901
300396	347	0	3	1.047	0.860695	0.538	0.153591	5	2.07944	21.4109	7.36074	0.214494	0	1.75849	0.469308	0.121259	0.170677	1.94591	0	12.0173	0.0177771
300398	348	1	3	0.453	0	0.3889	0.128777	3	2.07944	21.9731	7.34213	0.358386	0	2.07247	0.414285	0.0139885	0.255396	2.30259	0	12.9936	0.0219066
300400	349	0	3	0.965	0.647104	0.3276	0.151603	5	1.38629	20.6603	7.34148	0.357486	0	3.06707	0.629316	0.293109	0.211292	1.94591	0	12.6157	0.0121799
300401	350	0	3	0.759	0.371676	0.361	0.196844	1	2.07944	21.2218	7.34213	0.051395	0	3.31431	0.401032	0.03498	0.177076	2.30259	0	13.621	0.0104339
300403	351	0	3	0.957	0.0955882	0.4836	0.116441	5	1.79176	21.2135	7.32844	0.181081	0	1.65397	0.486224	0.360792	0.204631	2.30259	0	11.891	0.0122557
300410	352	1	3	0.941	0.567953	0.4495	0.00928	5	2.07944	21.8889	7.28688	0.364493	0	1.70695	0.445459	0.00511972	0.185453	2.30259	0	11.2434	0.0157147
300411	353	1	3	0.743	0.218951	0.1972	-1.06284	5	1.94591	21.4597	7.28688	0.21118	0	1.29231	0.264998	0.349965	0.557272	2.19722	0	12.7698	0.0238091
300412	354	1	3	0.816	0.35221	0.3016	0.054729	5	1.94591	21.032	7.28688	0.385132	0	1.53785	0.425032	0.138095	0.302085	2.30259	0	11.9286	0.00450986
300420	355	0	3	1.044	0.643662	0.1191	0.082078	5	1.79176	21.5129	7.25347	0.284895	0	1.53651	0.454945	0.26405	0.401821	2.30259	0	11.8111	0.0135434
300423	356	1	3	0.157	0.671617	0.2695	0.156229	5	2.19722	22.6477	7.25347	0.579097	0	1.12292	0.4424	0.21882	0.469783	2.07944	0	11.6133	0.000279107
300425	357	0	3	0.724	0.48777	0.4064	0.085512	5	2.19722	21.9055	7.25418	0.478154	0	1.37263	0.363558	0.0261008	0.14813	2.07944	0	12.26	0.00503023
300427	358	1	3	0.789	0.580645	0.3542	0.11619	5	1.60944	22.0194	7.25347	0.387411	0	1.31432	0.35882	0.132404	0.366742	2.07944	0	12.0931	0.0118857
300429	359	1	3	0.92	0.57356	0.2826	0.083232	3	2.19722	21.3558	7.22839	0.126402	0	2.87658	0.392616	0.403246	0.349639	2.07944	0	12.551	0.0180765
300430	360	1	3	0.766	0.40349	0.2581	0.063366	5	1.79176	21.4763	7.23201	0.227823	0	1.15513	0.324531	0.0630371	0.288458	2.30259	0	11.9047	0.00589124
300434	361	1	3	0.799	0.347826	0.1663	0.057154	6	1.79176	21.8835	7.20564	0.159307	0	1.13117	0.304226	0.407804	0.423705	2.30259	0	12.6832	0.00629223
300436	362	1	3	0.865	0.719101	0.2483	0.029775	6	2.19722	20.5661	7.20712	0.3421	0	3.66588	0.470908	0.195806	0.392663	2.30259	0	12.3242	0.0308879
300438	363	0	3	0.88	0.362522	0.3194	0.115469	5	1.60944	22.3412	7.20564	0.531321	0	1.32795	0.509382	0.205631	0.230429	2.30259	0	12.2552	0.0238018
300439	364	0	3	0.856	1.23321	0.5084	0.109557	6	1.79176	22.2487	7.20712	0.506234	0	1.29646	0.681986	0.374784	0.216139	1.79176	0	11.884	0.00876357
300442	365	0	3	1.178	0.33945	0.278	-0.359949	5	1.79176	21.1344	7.20564	0.522326	0	1.26133	0.384176	0.00804375	0.333401	2.07944	0	12.8467	0.000629125
300443	366	1	3	0.83	0.282158	0.4313	0.066962	5	1.79176	21.3319	7.20712	0.054688	0	1.31245	0.429627	0.282982	0.176244	2.30259	0	13.5984	0.00293911
300446	367	1	3	1.146	0.456897	0.3061	0.166548	3	1.79176	20.3123	7.20638	0.066683	1	2.83931	0.398864	0.0359006	0.111755	2.30259	0	12.7602	0.000283597
300447	368	1	3	0.807	0.76828	0.4952	-0.19703	5	1.94591	21.1611	7.20712	0.186632	0	1.59002	0.41824	0.372199	0.186028	2.07944	0	12.4849	0.0159586
300457	369	0	3	0.799	0.669572	0.352	0.109957	5	2.07944	22.3608	7.19068	0.415528	0	1.73265	0.405889	0.30984	0.194927	2.19722	0	12.2436	0.0335897
300463	370	0	3	0.853	0.403963	0.122	0.168559	6	2.3979	22.2398	7.18007	0.371228	0	1.75807	0.589337	0.231647	0.450399	2.3979	0	13.1127	0.00344117
300466	371	1	3	1.013	0	0.2906	-0.182521	5	1.94591	21.2063	7.18007	0.271969	0	1.54055	0.265161	0.368176	0.396765	2.30259	0	12.124	0.0163537
300471	372	1	3	2.054	0.63119	0.3355	-0.390903	5	2.19722	21.4369	7.16935	0.393209	0	1.27201	0.181445	0.255094	0.217331	1.60944	0	13.7429	0.0274981
300472	373	1	3	0.721	0.379405	0.0843	0.062757	5	1.94591	21.1678	7.16935	0.267715	0	1.2291	0.343457	0.214471	0.443039	2.07944	0	12.3697	0.00852699
300475	374	1	3	1.762	0.386126	0.2747	0.018648	5	1.60944	21.1188	7.17012	0.154613	0	1.16616	0.206422	0.354829	0.352648	2.07944	0	12.1376	0.0164447
300478	375	1	3	0.968	0.265333	0.3185	0.03511	3	2.19722	20.8289	7.17012	0.471567	0	2.0818	0.767688	0.00756333	0.342716	2.30259	0	13.2777	0.00458256
300481	376	1	3	0.769	0.406646	0.4639	0.13755	3	1.94591	20.6328	7.15462	0.158435	0	3.04292	0.696036	0.00255578	0.129075	2.07944	0	13.5277	0.0133093
300482	377	1	3	0.731	0.473242	0.2294	0.161094	6	2.30259	21.7134	7.15462	0.200639	0	2.58097	0.613072	0.297135	0.512582	2.19722	0	12.0095	0.0191912
300485	378	0	3	0.652	0.639173	0.4925	0.110805	6	2.3979	21.7387	7.15774	0.074287	0	1.40503	0.517196	0.458651	0.189537	2.19722	0	11.6574	0.00120166
300489	379	1	3	1.075	0.49893	0.2733	0.00296	4	2.19722	20.3166	7.15383	0.298858	0	1.70213	0.22084	0.211674	0.275645	2.19722	0	13.9828	0.0806089
300491	380	1	3	1.178	0.04919	0.1981	-0.034236	5	1.94591	20.0616	6.99942	0.198171	0	2.19873	0.31392	0.66304	0.501048	2.30259	0	12.9151	0.0604728
300497	381	0	3	1.138	0.417935	0.3378	0.167755	6	2.07944	21.5101	7.0076	0.477944	0	1.92648	0.52968	0.295304	0.23355	2.07944	0	12.8015	0.0105861
600006	382	1	3	1.326	0.99035	0.601	0.07357	5	2.19722	23.7003	8.86743	0.619902	1	0.986693	0.734633	0	0.047364	2.19722	0	12.2739	0.00207432
600019	383	0	3	1.086	0.788715	0.5075	0.123005	4	2.3979	26.5378	8.79376	0.435326	1	0.868204	0.909408	0.000105758	0.310399	2.3979	0	14.8028	0.00203045
600063	384	1	3	1.05	0.89605	0.3074	0.028152	6	2.56495	22.9393	8.97297	0.495945	1	0.985243	0.638672	0	0.07432	2.30259	0	13.7888	0.00721286
600066	385	1	3	0.99	0.837407	0.3719	0.138957	5	1.94591	24.3287	8.9755	0.544657	0	1.25759	0.862682	0	0.265754	2.30259	0	12.1821	0.00872273
600096	386	0	3	1.218	0.741866	0.467	0.040156	3	1.79176	24.9401	8.96763	0.907668	1	1.00448	0.781161	0	0.225963	2.48491	0	14.3662	0.131139
600104	387	1	3	1.104	0.478856	0.7124	0.170008	5	2.19722	27.3861	8.94975	0.636266	1	1.03381	1.13396	0	0.142502	2.07944	0.011262	12.6701	0.0890562
600110	388	0	3	0.998	0.244311	0.0905	0.051278	4	1.94591	22.7088	8.95609	0.662808	0	1.3041	0.318763	0	0.06801	2.30259	0	13.9504	1.31483e-05
600127	389	0	3	1.136	0.408345	0.2234	-0.070289	1	2.48491	21.5082	8.92851	0.647572	1	1.48189	1.37353	0	0.091918	2.07944	0	12.7445	0.0104413
600129	390	0	3	0.959	0.870626	0.332	0.018889	6	2.48491	23.2797	8.95066	0.745157	1	1.08118	0.829272	0	0.228644	2.77259	0.0467246	12.0761	0.0157897
600137	391	0	3	1.108	0.067987	0.4268	0.058315	2	1.60944	20.3618	8.93116	0.282189	0	2.06142	0.556347	0	0.248007	2.07944	0	12.2776	0.000176727
600143	392	1	3	1.02	0.416438	0.1879	0.060367	3	2.07944	23.835	8.57622	0.539055	0	1.12985	1.12716	0.0204869	0.294829	2.48491	0	13.771	0.0134334
600156	393	1	3	0.702	0.703083	0.4031	0.020639	2	1.94591	20.7634	8.92572	0.358844	1	1.93872	0.97682	0	0.080641	2.30259	0	10.9728	0.000175049
600160	394	0	3	1.051	0.342078	0.3865	0.169416	3	1.79176	23.4489	8.92172	0.156008	1	1.33716	1.02551	0	0.268581	2.56495	0.0315996	13.5447	0.737555
600177	395	1	3	1.192	1.0137	0.305	0.12961	2	1.79176	25.0489	8.90205	0.624646	0	0.965208	0.127433	0	0.264999	2.30259	0	12.6635	0.0101014
600182	396	1	3	1.211	0.514344	0.4443	0.114066	3	1.38629	21.7159	8.87878	0.401463	0	1.63249	1.24863	0	0.060784	2.30259	0	12.567	0.000101088
600195	397	0	3	1.097	0.97504	0.4991	0.100527	6	1.94591	22.6445	8.89536	0.34828	1	1.28578	0.648876	0	0.10704	2.07944	0	12.7094	0.000395061
600196	398	1	3	0.891	0.725316	0.3657	0.089897	6	2.94444	24.9796	8.9161	0.523854	0	1.27523	0.353193	3.59726e-05	0.278041	2.48491	0.0238525	12.4323	0.00455535
600202	399	0	3	0.538	1.29125	0.3403	0.033803	5	1.94591	21.2403	8.87501	0.632373	1	1.38443	0.458448	0	0.070294	2.30259	0	13.5708	0.00421886
600206	400	0	3	1.012	0.401884	0.3607	0.02651	4	1.60944	21.9788	8.88558	0.11334	1	1.68258	1.35845	0.00084998	0.075234	1.94591	0	12.6179	0.0265875
600210	401	0	3	1.032	0	0.2606	0.096343	3	1.38629	23.0626	8.86347	0.546549	0	1.07872	0.868477	0	0.040064	2.30259	0	12.9852	0.00849484
600218	402	0	3	0.998	0.231487	0.3432	0.017355	5	2.07944	22.0048	8.90014	0.449505	1	0.910152	0.965233	0	0.052965	2.30259	0	12.6581	0.00269058
600222	403	0	3	1.1	0.819751	0.2308	-0.082991	6	1.79176	21.7654	8.85309	0.509334	1	1.1951	0.421393	0	0.157678	2.30259	0	12.4602	0.0043009
600232	404	1	3	1.344	0.779691	0.4858	0.034147	2	1.94591	21.2886	8.82262	0.328515	0	1.36466	0.681305	0	0.040283	2.30259	0	12.2365	0.00465597
600235	405	0	3	1.407	0.767938	0.3487	0.006874	7	2.07944	21.503	8.8207	0.409925	1	1.40544	0.696023	0	0.027586	2.19722	0	13.4639	0.00169267
600249	406	1	3	1.392	0.408273	0.3334	0.004702	3	2.07944	21.6521	8.60319	0.336905	1	1.12339	0.491695	0	0.094576	2.30259	0	12.8073	0.00351143
600252	407	0	3	0.944	0.878944	0.2232	0.103431	6	2.30259	22.7029	8.79558	0.180888	0	1.4145	0.455647	0	0.130295	2.30259	0	13.1817	0.0241879
600255	408	0	3	1.312	0.646118	0.1	-0.501306	4	2.48491	22.2192	8.79679	0.453875	0	1.16749	1.12453	0	0.046306	2.30259	0	13.3298	0.00301847
600261	409	0	3	0.927	0.640821	0.3214	0.106121	5	2.07944	22.6108	8.81552	0.434334	0	1.18425	0.850556	0	0.232645	2.30259	0	11.7029	0.0169257
600276	410	1	3	0.882	0.588485	0.2418	0.205134	6	2.77259	23.8306	8.80207	0.11464	0	8.75799	0.778933	0.000992103	0.462493	2.30259	0	11.6156	0.0288409
600290	411	0	3	1.728	1.10261	0.3083	-0.019698	5	2.19722	22.7198	8.79921	0.440981	0	0.944399	0.212762	0	0.228311	2.30259	0.0183986	13.3679	0.00705153
600302	412	0	3	1.061	0.622063	0.4277	0.023001	5	2.19722	21.2534	8.79361	0.22505	1	1.11701	0.43974	0	0.100865	2.07944	0	11.5719	0.000864759
600303	413	0	3	1.577	0.447982	0.1977	-0.043403	5	1.38629	22.5795	8.79164	0.525514	0	0.94334	0.455504	0	0.120667	2.30259	0	13.2868	0.0362736
600308	414	0	3	1.059	0.829302	0.3564	0.091256	7	2.3979	23.3675	8.80508	0.43902	0	0.79992	1.04906	0	0.085647	2.30259	0	13.7791	0.00162695
600312	415	1	3	1.014	0.977205	0.405	0.028032	5	2.48491	23.8354	8.78294	0.589912	1	1.07787	0.481388	0	0.145921	2.30259	0	13.2794	0.00139016
600343	416	1	3	1.011	0.897534	0.2878	0.012505	5	2.30259	22.2267	8.65626	0.398088	1	1.47663	0.419771	0	0.169121	2.30259	0	12.7524	0.0112907
600352	417	1	3	0.917	0.490506	0.1198	0.191861	3	1.79176	24.6787	8.63604	0.579514	0	1.18076	0.365323	0	0.224741	2.30259	0	13.3563	0.011153
600362	418	0	3	1.133	1.02611	0.4155	0.047174	4	2.30259	25.3567	8.73198	0.494228	1	0.96238	2.09292	0	0.386648	2.48491	0	13.7215	0.0505982
600372	419	1	3	0.994	1.06378	0.4322	0.060975	5	2.19722	23.7983	8.76202	0.634501	1	1.68914	0.353026	0	0.376178	2.48491	0	12.3333	0.0113816
600399	420	1	3	0.946	0.777787	0.2925	0.625271	4	2.3979	22.795	8.79118	0.47475	1	1.09578	0.736597	0	0.212586	2.56495	0	12.6963	0.00226374
600409	421	0	3	1.168	0.557849	0.362	0.14445	3	2.3979	23.9555	8.64383	0.535102	1	1.00112	0.796202	0	0.174604	2.77259	0.0130923	13.6739	0.000284872
600422	422	1	3	0.978	1.37385	0.3081	0.086536	6	2.48491	22.6536	8.79467	0.427057	0	1.11019	1.03052	0.00111491	0.158405	2.30259	0	12.3028	0.00666632
600423	423	0	3	1.136	0.961665	0.2522	0.173042	3	2.19722	21.7321	8.6387	0.208335	1	1.32082	0.732356	0	0.301164	2.19722	0	13.4453	0.000222127
600433	424	0	3	1.035	0.443206	0.261	0.040674	7	1.60944	22.1022	8.64365	0.337466	1	1.49327	0.642231	0	0.153439	2.3979	0	14.1257	0.0105275
600439	425	0	3	1.067	0.485077	0.3371	0.081601	2	1.79176	22.3053	8.63994	0.411904	0	1.02851	0.386716	0	0.126225	2.30259	0	11.0333	0.000883835
600448	426	1	3	1.015	0.461186	0.1426	0.014253	2	2.19722	22.0148	8.75274	0.595589	1	1.28385	0.897105	0	0.282883	2.30259	0.0193432	12.2487	0.00196859
600458	427	1	3	1.021	0.689352	0.3643	-0.090702	3	2.48491	23.3819	8.67522	0.664399	1	1.0376	0.840232	0	0.169266	2.30259	0.176104	12.8987	0.00460155
600469	428	1	3	1.351	0.856368	0.4458	0.009057	3	2.3979	22.6939	8.62155	0.71882	1	0.995524	0.866724	0	0.105721	2.07944	0	12.9607	0.00168665
600481	429	1	3	0.891	0.657695	0.2011	0.112589	5	1.60944	22.0813	8.65382	0.414846	0	1.80862	0.644202	0.00082443	0.37434	2.30259	0	12.5357	0.00254955
600482	430	1	3	0.87	0.935057	0.3091	0.050403	5	1.38629	24.77	8.57225	0.459163	1	1.06608	0.518484	0	0.472589	2.30259	0.480793	12.6353	0.00714305
600486	431	0	3	1.017	0.560364	0.3617	0.194534	3	2.48491	22.73	8.71506	0.350868	1	1.91982	0.711252	0	0.203127	2.19722	0	13.9906	0.00602148
600493	432	0	3	0.884	0.419833	0.1072	0.042557	2	1.38629	21.0402	8.58802	0.476193	0	1.71647	0.731917	0	0.339203	2.48491	0	12.0928	0.00165258
600495	433	1	3	1.024	0.775499	0.3079	0.011361	5	2.3979	22.0829	8.58148	0.192653	1	1.46763	0.352924	0	0.031515	2.07944	0	13.6988	0.00650094
600500	434	0	3	1.229	0.860724	0.5535	0.08784	3	2.19722	24.6418	8.83623	0.523112	1	0.806205	1.19129	0	0.107609	2.07944	0	12.5958	0.00224907
600518	435	1	3	1.049	0.571219	0.3191	0.014169	6	2.19722	25.0157	8.77894	0.642952	0	1.23835	0.233306	0.000541833	0.228993	2.30259	0	13.4271	0.00930648
600521	436	0	3	1.007	0.737839	0.2658	0.032068	6	2.83321	23.0619	8.66233	0.594233	0	1.91796	0.491401	0	0.298016	2.30259	0	12.9864	0.20272
600526	437	1	3	0.992	0.622085	0.2567	-0.215331	5	2.89037	22.8143	8.70051	0.754951	1	1.0539	0.43504	0	0.211088	2.48491	0	12.6794	0.00999431
600535	438	1	3	1.074	1.16382	0.4518	0.142032	6	1.79176	23.949	8.69517	0.55473	0	1.70853	0.714669	0	0.144915	2.30259	0	12.8115	0.00405895
600549	439	0	3	0.85	0.504274	0.3188	0.087501	4	1.94591	23.837	8.68237	0.592873	1	1.34968	0.868991	0.000670739	0.282047	2.30259	0	13.009	0.057889
600550	440	1	3	1.422	0.58035	0.4456	-0.862346	5	1.79176	22.7082	8.78186	0.866166	1	1.66436	0.437842	0	0.222245	2.30259	0.166667	12.6856	0.00392948
600557	441	1	3	1.074	0.788451	0.2858	0.11243	6	2.19722	22.4466	8.69081	0.305325	0	1.42367	0.682463	0	0.230968	2.07944	0	12.7618	0.00598448
600560	442	0	3	1.032	1.04151	0.4295	0.029578	5	2.07944	21.2303	8.69064	0.525145	1	1.61349	0.337238	0	0.051521	2.30259	0	12.3898	0.00366419
600566	443	1	3	0.968	0.468297	0.5115	0.309256	6	2.3979	22.777	8.75463	0.300039	0	3.80391	0.924446	0	0.255337	2.07944	0	12.6301	0.0154992
600567	444	0	3	0.895	0.627311	0.2936	0.253903	7	2.07944	24.3042	8.73585	0.623034	0	1.02019	0.678613	0	0.133731	2.07944	0	13.9616	0.00369464
600572	445	0	3	0.932	0.910001	0.2652	0.139547	6	1.94591	23.0948	8.5897	0.459314	0	1.87841	0.633472	0	0.313245	2.30259	0.00644538	12.4992	0.172305
600573	446	0	3	0.919	0.754436	0.5008	0.016023	1	2.3979	20.9137	8.66337	0.062461	1	1.36233	0.455961	0	0.074397	2.30259	0	12.2941	0.000133209
600594	447	0	3	1.217	0.690616	0.2342	-0.175034	6	2.3979	22.5913	8.59341	0.3961	0	1.07117	0.599617	0	0.123115	2.07944	0	11.958	0.00539108
600613	448	1	3	0.907	0.63941	0.2459	0.03788	6	1.38629	21.8632	9.17253	0.168798	0	1.0183	0.592647	0	0.358188	2.30259	0	12.6773	0.00827268
600616	449	1	3	1.1	0.534841	0.3488	-0.037654	1	1.94591	21.5476	9.16837	0.156183	1	1.23038	0.394	0	0.122369	2.19722	0	13.1782	0.00971779
600619	450	0	3	0.946	0.596411	0.2444	0.078618	5	2.07944	23.386	9.16335	0.627915	1	1.08534	0.816746	0	0.303038	2.30259	0	13.4822	0.00552021
600623	451	1	3	1.117	0.199262	0.4284	0.085281	3	2.19722	24.5536	9.16147	0.560797	1	0.921885	0.960127	0	0.302262	1.94591	0	13.8262	0.00998857
600651	452	1	3	1.454	0.672599	0.2205	-11.4867	5	2.56495	23.2154	9.23396	0.976014	1	1.23938	0.273197	0.000720624	0.240145	2.48491	0	12.6327	0.00174335
600660	453	0	3	1.027	1.08473	0.196	0.203427	4	2.30259	24.2639	9.14153	0.414624	0	1.85553	0.586394	0	0.451774	2.30259	0	13.1295	0.00725589
600737	454	0	3	1.297	0.3647	0.5153	0.073807	1	1.79176	23.4676	9.01042	0.515094	1	1.48596	1.126	0	0.115558	2.30259	0	13.3436	0.110973
600740	455	0	3	0.982	0.95737	0.5414	0.15371	3	2.19722	23.7287	9.00945	0.515369	1	1.03825	0.357952	0	0.183881	2.30259	0.541372	13.5236	0.0026909
600741	456	1	3	0.924	0.53033	0.5832	0.191212	5	1.60944	25.6188	9.00724	0.591375	1	1.023	1.17566	0	0.156243	2.30259	0.0907834	13.3045	0.00400673
600750	457	0	3	1.033	0	0.4303	0.144534	6	1.60944	22.0627	9.00381	0.147638	1	2.01053	0.459849	0	0.078726	2.30259	0	12.7003	0.00116905
600779	458	0	3	0.824	0.65064	0.3971	0.312064	1	1.60944	21.8858	8.99467	0.419373	0	5.2575	0.881514	0	0.355835	2.19722	0	12.8733	0.00423354
600796	459	0	3	1.34	0.323748	0.333	-0.063745	3	2.07944	20.6683	8.97929	0.35214	1	1.99846	0.467754	0	0.029171	2.30259	0	13.3914	0.0295655
600808	460	0	3	1.001	0.848707	0.4554	0.220615	4	1.94591	25.0654	9.11877	0.583823	1	0.946086	1.06608	0	0.256541	2.07944	0	13.9186	0.205393
600809	461	0	3	0.753	0.983161	0.5852	0.240664	1	2.56495	23.1938	9.11877	0.452056	1	3.01762	0.793133	0	0.187001	2.89037	0	12.2491	0.00100256
600812	462	1	3	0.914	0.881111	0.216	0.026454	6	2.48491	23.609	9.1179	0.692354	1	1.05644	0.514253	0	0.406585	2.48491	0	13.485	0.0147528
600819	463	0	3	1.04	0.866627	0.2975	0.0289	4	1.94591	22.7103	9.11636	0.493165	1	1.00048	0.528849	0	0.28255	2.19722	0	14.0776	0.0202168
600835	464	1	3	0.986	0.0942809	0.4802	0.162664	5	1.38629	24.2396	9.11339	0.609952	1	1.0328	0.6308	0	0.102342	2.30259	0	13.322	0.00180596
600841	465	0	3	1.058	0.956944	0.4805	0.034945	5	2.07944	22.6723	9.11173	0.469967	1	1.14271	0.586861	0	0.048145	2.30259	0	13.3046	0.000392159
600854	466	1	3	1.116	0.498485	0.2534	0.008603	5	1.38629	21.5325	9.10676	0.177864	0	0.982687	0.293741	0	0.165355	2.30259	0	13.6767	0.00273461
600867	467	0	3	1.123	0.822726	0.3803	0.177203	6	2.07944	22.4213	9.09324	0.133446	0	5.13842	0.49291	0.00390241	0.188543	2.19722	0.0197265	12.9503	0.000217988
600869	468	1	3	1.123	0.504475	0.6214	0.037535	5	2.07944	23.634	9.07441	0.72888	0	1.30898	0.953258	0	0.112252	2.30259	0	12.6592	0.00400316
600879	469	1	3	0.95	0.503192	0.2157	0.040014	5	1.94591	23.9757	9.04157	0.517959	1	1.0772	0.523348	0	0.150074	2.30259	0.108019	12.4688	0.00453917
600882	470	0	3	0.621	0.416657	0.1822	0.008735	1	2.07944	21.7127	9.03908	0.547093	0	1.70371	0.455703	0.00790703	0.402068	2.3979	0	12.7412	0.000728103
600889	471	1	3	1.873	0.82123	0.3541	0.004295	6	2.30259	21.4656	9.02798	0.273072	1	1.06303	0.471485	0	0.21455	2.07944	0.0772545	12.8802	0.043972
600893	472	1	3	0.889	1.38492	0.2652	0.03548	5	2.63906	24.703	9.02425	0.429213	1	1.29654	0.431781	0	0.388331	2.48491	0.118555	12.9114	0.00764454
600894	473	1	3	0.909	0.544414	0.5656	0.019269	5	1.94591	22.9932	9.02558	0.261236	1	0.745476	0.564448	0	0.081408	2.48491	0	12.582	0.00670124
600962	474	0	3	1.552	0.593196	0.4457	0.010405	1	1.94591	21.3933	8.57641	0.498896	1	1.46731	0.492864	0	0.082656	2.30259	0.0312345	13.0066	0.00402429
600983	475	1	3	1.231	1.14918	0.51	0.06362	5	2.48491	22.8388	8.56979	0.503796	0	0.99294	0.757817	0	0.282825	2.63906	0	12.0146	0.00883941
601002	476	0	3	0.888	0.399989	0.4135	0.068204	5	2.07944	22.28	8.37954	0.405239	0	1.29933	0.731839	0	0.045585	2.19722	0	12.7561	0.00208047
601113	477	0	3	0.54	0.31439	0.303	0.048076	3	1.94591	22.9898	7.93487	0.397638	0	1.2499	0.684545	0	0.433268	2.07944	0.000861549	12.5722	0.0462841
601216	478	0	3	1.025	0.529813	0.3195	0.137606	3	1.79176	23.924	7.96172	0.325985	0	1.22647	0.344748	0	0.422561	2.07944	0	14.1764	0.000935227
601218	479	1	3	1.072	0.752648	0.3649	-0.026303	5	1.94591	22.216	7.93595	0.433649	0	0.939646	0.285144	0	0.045278	1.94591	0	14.0879	0.00910803
601233	480	0	3	0.905	0.626936	0.2223	0.13213	3	2.07944	24.2689	7.93164	0.534589	0	1.04664	1.20023	0	0.302686	2.48491	0	13.6564	0.000578707
601311	481	1	3	0.883	0.608626	0.2669	0.092385	5	2.30259	23.0937	7.92624	0.419635	0	1.11961	0.861854	0	0.374593	2.30259	0	12.9238	0.00879492
601599	482	0	3	0.915	0.575391	0.1332	0.027005	2	2.30259	22.6235	7.92841	0.606861	0	1.02335	0.714713	0	0.312858	2.30259	0	12.302	0.0249041
601633	483	0	3	1.127	0.0595648	0.5604	0.099597	5	1.94591	25.44	7.88269	0.528726	0	0.990691	0.874772	0	0.376477	2.07944	0	13.0323	0.0922604
601717	484	0	3	0.334	0.771167	0.3008	0.076391	5	1.79176	24.0444	8.03008	0.556141	1	0.916211	0.939362	0	0.279879	2.30259	0	12.3696	0.0330555
601766	485	1	3	1.027	0.5702	0.5028	0.086839	5	1.94591	26.6025	8.23933	0.581329	1	1.24386	0.612779	0	0.249707	2.07944	0.0368509	12.7887	0.00623252
601777	486	0	3	1.183	0.525783	0.4724	0.032693	5	2.19722	24.0521	7.99227	0.729386	0	0.912209	0.394663	0.00646999	0.066162	2.89037	0	13.4932	0.00567109
601799	487	0	3	0.826	0.472733	0.3712	0.139212	5	1.79176	22.7041	7.96901	0.397205	0	2.20476	0.700014	0	0.312824	2.07944	0	12.1198	0.000193376
601877	488	1	3	0.928	0.809537	0.4435	0.169083	5	2.19722	24.5857	8.09132	0.532433	0	1.50743	0.576279	0.000882118	0.232942	2.30259	0.0039038	13.5551	0.00219979
601890	489	1	3	0.936	0.462765	0.277	-0.007954	5	2.56495	22.0519	7.98105	0.206088	0	1.10048	0.274777	0	0.138034	2.30259	0	12.8226	0.0175324
601996	490	0	3	0.798	0.73961	0.3993	0.052645	7	1.60944	22.0455	7.88231	0.289464	0	1.12865	0.425706	0.00260291	0.17908	2.30259	0.0258148	13.8654	0.000211265
603001	491	1	3	1.182	0.368556	0.2773	0.034296	2	2.19722	22.308	7.79975	0.185325	0	1.01641	0.623866	0	0.445958	2.30259	0	11.2062	0.00757748
603006	492	0	3	0.9	0.694047	0.5958	0.080079	5	1.38629	21.4399	7.4055	0.366578	0	1.11894	0.500839	0.0400053	0.095661	2.30259	0	12.6669	0.00173232
603011	493	1	3	0.688	0.269576	0.3276	0.029643	5	2.19722	21.5347	7.32317	0.230847	0	1.09691	0.354852	0.00250464	0.321363	2.30259	0	12.428	0.0180011
603012	494	0	3	0.931	0.495061	0.1779	0.069724	5	1.94591	22.2345	7.23129	0.362609	0	1.49044	0.354704	0	0.375854	1.94591	0	12.7575	0.015209
603015	495	0	3	1.326	0	0.5928	0.0403	5	1.94591	21.1898	7.24351	0.235824	0	1.7505	0.429982	0.00104617	0.039809	2.30259	0	12.6397	0.00878424
603020	496	0	3	1.077	0	0.3538	0.059439	1	1.79176	21.5967	7.22766	0.098622	0	1.09135	1.04373	0	0.206466	2.30259	0	11.9855	0.00757294
603021	497	1	3	1.028	0.437642	0.3369	0.008221	4	2.07944	21.7933	7.20638	0.531838	0	1.1617	0.27507	0.0136653	0.169609	2.07944	0	13.7207	0.0374433
603022	498	1	3	1.003	0.52535	0.5879	0.050724	7	1.94591	20.5243	7.18766	0.246778	0	1.90616	0.811942	0	0.104439	2.30259	0	12.1263	0.00934557
603077	499	0	3	0.931	0.508662	0.3325	0.026628	3	1.79176	23.3101	7.75961	0.157171	0	1.23326	0.452242	0	0.319372	2.30259	0	13.8424	0.00982574
603088	500	0	3	0.883	0.830438	0.3308	0.077283	5	1.60944	20.4916	7.32053	0.335947	0	1.9372	0.433622	0	0.313881	2.07944	0	12.5563	0.0198063
603116	501	0	3	1.154	0.331209	0.4296	0.054456	2	2.3979	22.2612	7.1554	0.23977	0	1.11366	0.653353	0.0103158	0.27116	2.30259	0	11.6684	0.0134197
603158	502	0	3	0.878	0.563488	0.4601	0.117391	5	2.07944	21.2019	7.23129	0.339208	0	2.54489	0.630993	0	0.298294	2.07944	0	12.3399	0.00114398
603188	503	1	3	1.285	0.722335	0.2884	0.037856	3	2.19722	22.2845	7.36138	0.345126	0	1.23485	0.435656	0	0.16181	2.30259	0	13.2012	0.00148678
603198	504	0	3	0.99	0.661472	0.7966	0.179336	1	2.19722	22.5829	7.18007	0.323263	0	2.08114	0.543312	0	0.039428	2.30259	0	12.246	0.00788468
603309	505	1	3	0.624	0.340404	0.3739	0.060042	5	1.94591	21.07	7.24423	0.335397	0	1.69279	0.527286	0	0.31312	2.07944	0	11.9409	0.0037715
603311	506	0	3	0.986	0.571771	0.507	0.086325	5	1.79176	20.7343	7.18766	0.254835	0	2.35871	0.558977	0	0.123345	2.19722	0	11.78	0.00434855
603315	507	1	3	0.775	0.427981	0.5543	0.008744	5	2.07944	21.0525	7.20564	0.290013	0	2.08463	0.241293	0	0.216496	2.30259	0	13.6055	0.0135132
603355	508	0	3	0.868	0	0.3663	0.151998	5	1.79176	22.2215	7.19143	0.378191	0	2.30536	1.31074	0	0.522992	2.19722	0	11.6916	0.00964554
603366	509	1	3	0.888	0.498173	0.5775	-0.160779	5	2.19722	22.4825	7.78945	0.45943	0	1.03382	0.546958	0	0.11045	2.30259	0	12.5723	0.00571401
603369	510	0	3	0.882	0.31853	0.4472	0.188365	1	2.19722	22.8736	7.40367	0.288617	1	2.40534	0.435048	0	0.280565	2.30259	0	12.3431	0.00962194
603398	511	1	3	0.868	0.405732	0.3037	0.062336	7	1.79176	20.7169	7.0193	0.319783	0	2.67331	0.391832	0.00109035	0.449349	1.79176	0	12.96	0.0106552
603508	512	1	3	0.869	0.367625	0.2501	0.070946	5	2.3979	21.7763	7.00579	0.059511	0	2.28165	0.188884	0	0.458955	2.30259	0	12.305	0.0244239
603518	513	1	3	0.96	0.546384	0.2677	0.116509	2	1.94591	22.6163	7.30586	0.598155	0	0.984782	0.464724	0.00049625	0.433985	2.07944	0.00900083	10.5928	0.00715853
603555	514	1	3	1.497	0.575185	0.7622	-0.453318	2	1.94591	22.282	7.49665	0.678099	0	1.4412	0.59172	0	0.095544	2.07944	0	11.6715	0.0042297
603567	515	1	3	1.166	0.644874	0.6804	0.092991	6	2.07944	22.8252	7.20564	0.390941	0	1.63428	0.339884	0	0.192051	1.79176	0	13.0628	0.0480289
603599	516	0	3	0.937	0.265165	0.4206	0.101121	3	1.38629	22.4982	7.19143	0.213768	0	1.03267	0.482551	0.00872319	0.220212	2.30259	0	13.756	0.00443431
603601	517	1	3	0.52	0.497421	0.3875	0.117886	4	2.30259	21.5496	7.2717	0.410987	0	2.2162	0.473576	0	0.260439	2.30259	0	12.871	0.0137023
603606	518	1	3	0.825	0.169933	0.3326	0.098859	5	2.07944	21.9508	7.33824	0.491882	0	1.78957	0.886126	0	0.372267	2.30259	0	13.1691	0.00234912
603616	519	1	3	0.739	0	0.4782	0.027465	4	2.07944	21.5514	7.16935	0.645895	0	2.12609	0.458083	0	0.071716	2.30259	0	12.8044	0.0136464
603669	520	1	3	0.644	0.474983	0.495	0.13259	6	2.19722	21.4498	7.18007	0.333652	0	2.07627	0.807297	0	0.268445	2.07944	0	12.6722	0.0389726
603686	521	1	3	0.854	0.398844	0.2007	0.105382	5	2.30259	22.1421	7.26892	0.410727	0	1.19511	0.833292	0.00705005	0.249899	2.30259	0	10.275	0.00296252
603696	522	1	3	0.883	0.107642	0.54	0.061053	1	1.60944	20.3607	7.0193	0.070712	0	2.40761	0.487155	0	0.238238	2.07944	0	12.1525	0.00529193
603699	523	1	3	1.053	0.0131555	0.5315	0.097904	5	2.30259	22.3282	7.50053	0.442876	0	2.24341	0.558671	0	0.330218	2.30259	0	12.1866	0.00301977
603703	524	1	3	1.32	0.438722	0.3415	-0.162487	5	1.94591	20.9543	7.20638	0.574769	0	1.58351	0.472746	0.192512	0.258829	2.30259	0	12.4224	0.00995821
603766	525	1	3	1.059	0.539405	0.5092	0.141626	5	2.3979	23.2067	7.75534	0.411173	0	1.11105	0.935003	0	0.09996	2.19722	0	12.593	0.0103574
603789	526	1	3	1.004	0.0463115	0.3298	-0.039323	5	1.60944	21.2031	7.20341	0.320633	0	2.303	0.368727	0	0.363507	2.30259	0	13.0899	0.00940728
603799	527	0	3	0.75	0.63163	0.2357	0.181286	4	2.30259	23.6708	7.26683	0.558742	0	1.85921	0.75818	0	0.238154	2.07944	0	13.5272	0.0230182
603800	528	0	3	0.861	0.43257	0.3915	0.086592	5	1.79176	21.1861	7.0184	0.366659	0	1.83831	0.736045	0	0.294854	2.30259	0	12.5111	0.0014893
603898	529	0	3	0.823	0.157135	0.3972	0.165462	7	1.38629	21.7802	7.25347	0.197182	0	1.30617	0.741158	0.398597	0.353285	1.79176	0	11.8855	0.00117969
603899	530	0	3	0.763	0.636176	0.5826	0.231031	7	1.94591	22.4598	7.26822	0.384119	0	5.28592	1.5033	0	0.191983	2.07944	0	12.3825	0.0365582
603901	531	1	3	1.023	0.463061	0.3905	0.055159	5	1.94591	21.794	7.17931	0.552948	0	1.22902	0.565839	0.491592	0.300095	2.07944	0	11.3747	0.00480359
603969	532	0	3	1.094	0.242101	0.2111	0.087336	4	2.07944	21.7121	7.24637	0.35353	0	1.81151	0.869612	0	0.412832	2.30259	0	12.6061	0.00353566
603997	533	0	3	0.859	0.35852	0.5197	0.16521	5	1.94591	21.6529	7.24423	0.245676	0	2.15924	0.849103	0.00306418	0.269908	2.30259	0	11.9884	0.00241492
603998	534	1	3	0.787	0.760811	0.3655	0.071714	6	1.79176	21.2196	7.30452	0.322535	0	1.53667	0.639864	0.00318646	0.158011	2.07944	0	12.7751	0.0105733
000049	1	1	4	1.204	0.324377	0.448	0.234107	5	1.38629	22.8946	9.11074	0.673751	1	1.63025	2.10289	0.000723946	0.10001	2.30259	0	11.3879	0.000654777
000059	2	0	4	1.191	0.858488	0.3216	0.074153	3	2.07944	24.1029	9.03241	0.51817	1	0.849944	1.34909	2.16075e-06	0.217822	2.30259	0	14.2958	0.734793
000070	3	0	4	1.576	0.889419	0.3617	0.101182	5	2.07944	22.7545	8.87808	0.551146	1	1.69243	0.610711	0.000224055	0.111908	2.30259	0	11.9904	0.990659
000333	4	1	4	1.203	0.587924	0.3173	0.235145	5	2.56495	26.4335	7.73849	0.644	0	1.96548	0.921381	0.0105648	0.283198	2.19722	0	11.9867	0.00478471
000400	5	0	4	1.045	1.12513	0.4326	0.056986	5	2.63906	23.4373	9.02305	0.42498	1	1.14465	0.67305	5.66969e-05	0.104955	2.30259	0	12.3984	0.00639192
000422	6	1	4	1.124	0.276432	0.1708	0.092836	3	1.38629	23.8642	9.05228	0.950554	1	1.06315	0.633943	5.98396e-05	0.151053	2.30259	0	13.9907	0.019938
000423	7	1	4	3.186	1.28518	0.2314	-0.044436	6	2.63906	23.1789	9.05427	0.139923	1	2.12467	0.253879	0.000235809	0.269284	2.30259	0	12.9841	0.00854036
000513	8	0	4	1.214	0.834497	0.342	0.119067	6	2.30259	23.6123	9.16534	0.317149	0	1.68135	0.522055	0.00224099	0.364625	2.3979	0.0185141	12.7668	0.016512
000519	9	1	4	1.198	0.699149	0.2297	0.031169	5	2.07944	23.1222	9.16743	0.256386	1	1.14739	0.483291	5.82668e-06	0.327946	2.30259	0.329498	12.4856	0.00541105
000521	10	0	4	1.36	0.614277	0.2379	0.008512	5	2.07944	23.3767	9.16639	0.640058	1	0.876621	1.16554	0.00459387	0.129785	2.30259	0.00087688	11.9548	0.0120499
000525	11	1	4	1.647	0.656687	0.4584	-0.074261	3	1.60944	23.3452	9.16534	0.670422	0	1.07971	0.335287	0.0105209	0.161827	2.30259	0.000344264	13.8736	0.00193926
000538	12	1	4	1.158	0.539152	0.2514	0.109529	6	2.48491	24.6284	9.16031	0.232755	1	1.72276	0.597379	0.00534043	0.558428	2.3979	0.251416	12.4182	0.00731908
000541	13	0	4	1.463	0.410127	0.1347	0.061836	5	2.30259	22.5438	9.16262	0.205303	1	1.18848	0.540481	0.00706717	0.301184	2.30259	0	11.3329	0.00194314
000550	14	1	4	1.245	1.07636	0.4103	0.014082	5	2.89037	23.9137	9.16178	0.568016	1	0.939066	1.20063	1.1295e-06	0.40055	2.30259	0	12.8647	0.0160014
000570	15	1	4	1.345	0.530757	0.3043	0.011727	5	2.07944	21.9728	9.13927	0.389327	1	1.01759	0.586393	0	0.028432	2.19722	0	11.9321	0.00259666
000572	16	1	4	1.379	0.846284	0.288	0.01706	5	2.07944	23.0962	9.13519	0.466688	0	0.756773	0.437226	0	0.22416	2.30259	5.94922e-05	13.6224	0.020359
000576	17	1	4	1.059	0.660895	0.4155	0.094337	7	1.60944	21.1843	9.13195	0.277351	0	2.35567	0.311896	0.0279562	0.118693	2.07944	0	12.466	0.000868371
000589	18	0	4	1.359	0.806382	0.2533	0.036374	3	2.07944	23.0766	9.07085	0.646081	1	0.989553	0.61385	9.80922e-05	0.039475	2.19722	0	13.2106	0.865129
000590	19	0	4	0.757	0.68427	0.2941	0.068218	6	1.94591	20.5569	9.07647	0.265232	1	3.46819	0.372054	0	0.233965	2.07944	0.00897811	11.5838	1.00754
000595	20	0	4	1.782	0.813125	0.5213	-0.84937	5	2.30259	21.145	9.06601	0.749768	0	2.32761	0.204148	0.00762902	0.023351	2.30259	0	12.6934	1.14287
000619	21	1	4	1.099	0.4434	0.3063	0.004145	3	1.79176	22.122	9.04417	0.337815	1	0.852453	0.892364	0	0.118785	2.30259	0	12.6653	0.00886106
000623	22	0	4	1.385	0.884296	0.2665	0.062081	6	1.60944	23.9737	9.04358	0.130081	0	0.87746	0.1197	0.00233618	0.187689	1.94591	0	13.1906	0.886127
000625	23	1	4	1.207	0.907568	0.2156	-0.060298	5	2.70805	25.3043	9.01663	0.549934	1	0.989625	0.723186	3.93533e-06	0.33426	2.70805	0	13.5046	0.0217809
000630	24	0	4	1.171	0.617282	0.3653	0.05083	4	1.38629	24.5926	9.04086	0.582374	1	1.08564	1.93931	8.11587e-06	0.13843	2.56495	0.0267503	13.9433	0.93283
000637	25	0	4	1.293	0.64583	0.295	0.109458	3	1.79176	21.1309	9.04157	0.312399	0	1.60748	2.85921	1.38264e-05	0.1948	2.30259	0	13.2106	0.688725
000650	26	1	4	1.237	0.482461	0.2627	0.142304	6	1.79176	22.3296	9.03848	0.126889	0	1.66442	0.919097	0.046794	0.089463	2.30259	0	11.2915	0.00238444
000683	27	0	4	1.492	0.680069	0.286	0.071798	3	2.07944	23.8811	9.03229	0.483047	0	0.874606	0.327103	0.00324605	0.134574	2.56495	0	14.763	1.18753
000700	28	1	4	1.163	0.411286	0.3578	0.042723	5	1.60944	22.7832	9.02894	0.696701	0	1.09628	0.69969	0	0.106528	1.79176	0	13.4434	0.00272126
000707	29	1	4	2.103	0.588212	0.2511	0.142987	3	1.94591	22.0142	9.02341	0.948966	1	1.34213	0.633811	0	0.067841	2.30259	0	14.0166	0.00501566
000726	30	0	4	1.301	0.559435	0.1636	0.119206	2	3.09104	23.1986	8.84578	0.301725	0	0.926104	0.572245	0.000939887	0.283791	2.70805	0	12.3354	0.879491
000738	31	0	4	1.142	0.929349	0.2264	0.044154	5	2.07944	22.7895	9.01469	0.24671	1	2.14319	0.391683	6.93934e-06	0.406869	2.63906	0	12.5835	0.809675
000782	32	0	4	1.64	0.850959	0.2933	0.0074	3	2.19722	21.7029	9.01554	0.450844	0	1.12072	1.12126	8.46556e-06	0.098061	2.19722	0	12.5582	0.81027
000792	33	1	4	1.289	0.6386	0.2703		3	2.07944	23.8382	9.00614	2.29013	1	3.34739	0.792188	0	0.331015	2.3979	0	13.0269	0.00668299
000811	34	1	4	1.213	0.763244	0.265	0.118018	5	2.19722	22.7291	8.97297	0.465657	1	1.16912	0.514092	1.65733e-05	0.253375	2.30259	0	13.1995	0.00330187
000816	35	1	4	1.355	0.791508	0.2606	-0.448761	5	2.19722	22.0666	9.00822	0.384459	0	0.943382	0.377214	1.88863e-05	0.034718	2.07944	0	12.7651	0.00367309
000818	36	0	4	1.303	0.346633	0.2874	0.113387	3	2.56495	22.2162	9.00085	0.380929	0	3.43019	0.848061	0.0114997	0.12145	2.30259	0	12.5942	0.690419
000819	37	1	4	1.482	0.803727	0.2346	0.07017	3	2.07944	20.6801	9.01481	0.128416	1	2.53783	1.82242	6.51831e-05	0.182907	2.30259	0	12.3878	0.00136142
000831	38	0	4	0.724	0.809014	0.2398	0.04081	4	1.79176	21.7406	8.95944	0.166039	1	4.76248	0.595615	0	0.229116	2.07944	0	12.2907	0.271805
000848	39	0	4	1.211	0.938541	0.4068	0.22937	1	1.38629	21.8564	8.99752	0.346	0	2.8255	0.726258	0.000211887	0.174189	2.30259	0	12.2016	1.11772
000868	40	0	4	1.204	0.346453	0.252	0.094543	5	1.38629	22.3831	9.01116	0.903773	1	1.61772	0.641991	7.56822e-06	0.194354	2.48491	0.0514961	12.7018	1.40921
000880	41	1	4	1.144	0.643383	0.3059	0.057351	5	2.30259	22.1713	8.98005	0.657077	1	1.08086	0.624918	0	0.317635	2.30259	0.510559	12.8785	0.00292131
000902	42	0	4	1.383	0.435777	0.4753	0.098662	3	2.56495	22.9973	8.93221	0.311065	0	1.33422	0.959809	0.0440364	0.158613	2.30259	0	12.8925	0.887305
000908	43	1	4	2.465	0.564868	0.198	-0.474585	6	2.19722	22.1935	8.94063	0.553615	0	1.26086	0.308967	0.185125	0.289538	2.07944	0	12.6613	0.0194181
000911	44	1	4	1.264	0.894124	0.237	0.124729	1	2.07944	22.3989	8.92572	0.97257	1	1.33657	0.685694	0	0.2678	2.30259	0	12.9727	0.121039
000912	45	1	4	1.029	0.394854	0.1849	0.055668	3	1.94591	22.6375	8.92479	0.25628	1	1.37302	0.81206	0	0.472987	2.30259	0	14.2262	0.00165009
000915	46	0	4	1.091	0.263621	0.2072	0.139851	6	2.19722	21.8714	8.92399	0.18567	1	2.15106	0.570966	0	0.193974	2.30259	0	12.515	0.858205
000919	47	1	4	1.471	0.833931	0.4523	0.053632	6	2.56495	22.1484	8.90218	0.176422	1	1.06105	0.609599	0.00247282	0.161328	2.07944	0	12.2018	0.00247075
000931	48	1	4	1.069	0.252962	0.2778	0.067931	6	1.94591	21.9992	8.91959	0.481596	0	2.43951	0.596069	0.000179385	0.16703	2.30259	0.00902902	12.6706	0.0040698
000933	49	0	4	1.375	0.272349	0.2421	0.064429	4	2.07944	24.6231	8.91288	0.821109	1	1.03196	0.356683	1.67061e-05	0.245377	2.30259	0	13.3379	0.959387
000949	50	1	4	1.203	0.892226	0.3017	0.034365	6	2.56495	22.8189	8.90599	0.535458	1	1.13403	0.590887	0.000445667	0.288386	2.30259	0	13.2165	0.00349691
000969	51	1	4	1.361	0.938656	0.3551	0.037425	4	2.07944	22.9502	8.87557	0.418859	1	1.15208	0.515604	0	0.128666	2.30259	0	13.275	0.00498548
000989	52	0	4	1.279	0.30936	0.4233	0.046768	6	1.94591	22.3135	8.87137	0.18614	0	1.45158	0.649105	0.0596468	0.240534	2.19722	0	12.3947	0.839841
000999	53	1	4	1.175	0.982287	0.636	0.166054	6	2.3979	23.7242	8.88682	0.359223	1	1.90135	0.73131	1.49351e-06	0.218654	2.48491	0.000514077	12.283	0.0137587
001696	54	1	4	1.329	0.7178	0.201	0.098154	5	2.30259	22.8526	9.02822	0.438047	0	1.17941	0.665197	0.0206511	0.249906	2.30259	0	11.7444	0.00812425
002002	55	0	4	1.466	0.511081	0.365	0.086027	3	2.19722	23.5451	8.64242	0.564208	0	1.20183	0.315312	0.002459	0.210598	2.30259	0	14.1241	1.16191
002004	56	1	4	1.349	0.783783	0.1871	0.070366	3	1.38629	24.0055	8.64242	0.502796	0	0.881228	0.378856	0.0864246	0.250691	2.30259	0	13.0092	0.00618706
002005	57	0	4	1.729	1.17777	0.1602	0.096115	5	1.94591	22.4095	8.64242	0.505178	0	1.13353	0.552011	0.0146226	0.293727	2.30259	0	12.197	1.35882
002006	58	0	4	1.489	0.806548	0.3116	-0.133536	5	1.94591	21.2641	8.64242	0.465939	0	1.70097	0.503893	0	0.15822	2.30259	0	12.7859	0.806048
002008	59	0	4	1.481	0.673581	0.1519	0.067832	5	2.89037	23.6077	8.64242	0.492654	0	2.74838	0.534423	0.0690434	0.268467	2.07944	0	11.6101	0.727717
002009	60	1	4	1.429	1.04753	0.1684	0.028092	5	2.30259	22.4928	8.64171	0.642903	0	1.10595	0.538081	0.158873	0.213638	2.30259	0	12.4755	0.0128784
002028	61	1	4	0.969	0.247132	0.1729	0.110771	5	1.60944	22.9031	8.63515	0.412307	0	1.46023	0.72131	0.227536	0.42872	2.07944	0	11.4485	0.0104821
002029	62	0	4	1.247	0.79686	0.3429	0.058345	2	1.60944	22.9459	8.63498	0.343818	0	0.827552	0.392486	0.0274158	0.134047	2.30259	0	11.7358	0.728529
002030	63	1	4	1.73	0.359842	0.1663	-0.022591	6	1.60944	21.9935	8.63444	0.413891	1	2.9325	0.308347	0.0282237	0.270735	2.30259	0	12.3878	0.0365661
002031	64	0	4	1.281	0.447721	0.1818	0.031403	5	1.38629	22.4721	8.6332	0.371676	0	1.11105	0.244708	0.141333	0.141272	2.30259	0	13.1369	0.581533
002032	65	0	4	1.159	0.496738	0.8119	0.279877	4	1.38629	23.1954	8.63302	0.422296	0	4.52819	1.67569	0.00321079	0.11467	2.30259	0	11.2111	0.601765
002054	66	1	4	1.36	0.57946	0.2228	0.059441	3	2.19722	21.8326	8.49842	0.308461	0	1.26974	0.518202	0.254846	0.31612	2.30259	0	12.622	0.0122651
002056	67	0	4	1.268	0.586871	0.5002	0.12981	5	1.94591	22.8633	8.49679	0.371487	0	1.94596	0.772238	0.0117073	0.121053	2.07944	0	11.9542	0.717654
002073	68	0	4	1.238	0.685062	0.1556	0.012846	5	2.07944	22.8044	8.48094	0.445101	0	0.990543	0.357556	5.84591e-05	0.151409	2.07944	0	12.9292	0.674575
002085	69	0	4	1.31	0.340965	0.4618	0.121805	5	1.79176	23.3615	8.47241	0.52385	0	1.59748	0.771162	0.0334468	0.266239	2.30259	0	13.106	0.879307
002090	70	1	4	1.084	0.940485	0.3672	0.069146	5	1.94591	22.0295	8.47031	0.633568	0	1.78565	0.538528	0.0120415	0.097334	2.30259	0	12.918	0.00442648
002094	71	0	4	1.282	0.429893	0.2141	0.014289	3	1.60944	22.4372	8.46884	0.388867	0	0.987358	0.986394	0.0004581	0.238471	2.07944	0	10.9186	0.43306
002096	72	1	4	1.11	0.751113	0.4162	0.013486	3	2.07944	22.028	8.46737	0.440114	1	1.09463	0.683975	0.0011716	0.289226	2.30259	0	12.1378	0.00478402
002100	73	0	4	0.907	0.770346	0.2664	0.114698	1	2.48491	23.1351	8.46653	0.536973	1	1.75799	0.670253	0	0.285319	2.30259	0	13.9111	0.594429
002101	74	1	4	1.318	0.45617	0.1923	0.017838	5	1.79176	22.8126	8.4659	0.40851	1	0.903255	0.731041	0.00344891	0.441232	2.48491	0.142263	12.753	0.0031435
002102	75	1	4	1.154	1.06294	0.1166	0.201905	6	1.79176	22.8275	8.4659	0.59545	0	1.22225	1.94325	0.133575	0.350823	2.30259	0.0015923	13.6045	0.00199876
002107	76	0	4	1.158	1.01752	0.5027	0.125448	6	1.60944	20.7313	8.46041	0.231019	0	3.23536	0.853444	0.0242612	0.075552	2.30259	0	12.1855	0.654251
002111	77	1	4	1.102	0.971562	0.2825	0.112091	5	1.94591	22.2953	8.45999	0.384065	0	1.55611	0.529759	0.108797	0.247163	2.30259	0	12.9062	0.021119
002122	78	0	4	2.025	0.256074	0.2997	-0.984719	5	1.79176	22.2552	8.44699	0.636612	0	1.13725	0.254838	1.89394e-07	0.261715	2.30259	0	12.0908	1.83026
002141	79	1	4	1.306	0.820297	0.2603	0.004254	5	2.30259	21.362	8.42222	0.209494	0	1.78997	0.522432	0	0.347255	1.79176	0	12.7366	0.0148704
002144	80	1	4	1.511	0.647201	0.22	0.046681	2	1.94591	21.3876	8.41914	0.11189	0	1.01632	0.279605	0.209653	0.15889	2.30259	0	13.0083	0.0201824
002150	81	1	4	1.179	0.244463	0.3832	0.127259	4	1.38629	21.2511	8.41759	0.174232	0	1.61023	0.868102	0.00400921	0.240264	2.07944	0	12.5051	0.00138703
002152	82	0	4	1.081	0.727324	0.5296	0.089126	5	2.3979	23.3756	8.41693	0.301373	1	1.9271	0.457896	0.00648962	0.091114	2.30259	0	10.6666	0.680953
002154	83	0	4	1.22	0.45733	0.1524	0.070631	2	1.79176	22.2088	8.41627	0.345359	0	1.21132	0.740838	0.0925935	0.196261	2.07944	0	11.1923	0.613657
002169	84	1	4	1.358	0.768998	0.1932	0.032683	5	1.94591	22.4771	8.40872	0.47682	0	1.38733	0.442039	0.03506	0.123803	2.19722	0	13.3332	0.00663801
002170	85	1	4	1.289	0.932387	0.2908	0.015498	3	1.94591	22.0481	8.40872	0.487673	0	1.20583	0.605706	0.218345	0.14981	2.30259	0	13.1798	0.00315939
002177	86	1	4	2.344	0.31255	0.2007	0.041092	5	1.79176	21.2876	8.39909	0.068802	0	2.45426	0.121698	0	0.022527	1.79176	0	12.8912	0.0219732
002184	87	0	4	1.057	0.181159	0.2176	0.057947	5	1.09861	21.4273	8.3957	0.444151	0	1.46127	1.01806	0.344082	0.335299	2.19722	0	12.4457	0.849348
002190	88	1	4	1.649	1.11406	0.5317	0.277782	5	2.07944	21.9273	8.39186	0.205277	1	2.4762	0.502403	0	0.043574	2.30259	0.037747	12.9097	0.0300067
002191	89	1	4	1.085	0.541671	0.3161	0.133637	7	2.19722	22.8834	8.3914	0.166151	0	1.94962	0.459915	0.0221216	0.197962	2.30259	0	12.7723	0.00432911
002196	90	0	4	1.574	1.06212	0.12	0.007833	5	1.79176	21.7778	8.38981	0.263874	0	1.10624	0.388275	0.140696	0.306316	2.19722	0	12.3355	0.941401
002197	91	1	4	1.279	0.90681	0.2032	0.006297	5	1.94591	22.5132	8.38845	0.598295	0	1.24187	0.223666	0.155462	0.160773	2.07944	0	13.9804	0.0238959
002203	92	0	4	1.268	0.78692	0.4513	0.110931	4	1.79176	23.9228	8.38183	0.601858	0	1.39073	1.67818	0.0286234	0.27555	2.30259	0	12.4989	0.435381
002218	93	0	4	1.356	0.783551	0.3173	0.02632	5	1.94591	22.5595	8.37194	0.527921	0	1.1172	0.168004	0.0166801	0.149011	2.30259	0	14.9551	1.08318
002223	94	0	4	1.161	0.402749	0.2653	0.123701	5	2.48491	22.7984	8.36031	0.227117	0	2.54296	0.581985	0.135286	0.324909	2.19722	0	12.7582	0.567867
002224	95	1	4	1.238	0.73112	0.3196	0.055891	3	1.79176	21.7538	8.35867	0.175111	0	1.55905	0.337603	0.209308	0.088365	2.07944	0	12.7037	0.0094905
002227	96	0	4	1.341	0.696912	0.5757	0.014696	5	2.07944	20.9695	8.35609	0.358364	0	2.26735	0.264941	0.00132396	0.099886	2.07944	0	12.7765	0.0330109
002229	97	0	4	1.446	1.03121	0.143	0.027904	7	2.19722	21.4763	8.35561	0.154984	0	1.71783	0.295068	0.000223546	0.211696	2.30259	0	13.0187	0.560747
002237	98	0	4	0.956	0.696537	0.2999	0.06246	4	2.56495	23.5046	8.35279	0.711911	0	1.47132	1.76795	0.0645055	0.235785	2.30259	0	13.6283	1.35082
002243	99	0	4	0.818	0.813221	0.3579	0.096852	3	1.60944	22.8781	8.3509	0.331486	1	1.42507	0.249167	0	0.490164	2.30259	0.371163	12.5099	0.574621
002248	100	1	4	0.662	0.861165	0.175	0.155832	5	1.94591	20.2176	8.34735	0.858443	0	4.76363	0.26758	0.0353599	0.15682	2.30259	0	12.5961	0.00997966
002249	101	1	4	1.362	0.627147	0.291	0.004333	5	2.19722	23.3463	8.34569	0.472666	0	1.09375	0.591271	0.307787	0.237899	2.30259	0	12.1023	0.00545366
002250	102	1	4	1.235	0.586357	0.2755	0.032823	3	1.79176	22.9862	8.34569	0.37875	0	1.99516	0.445713	0.0212395	0.164137	2.07944	0	13.395	0.00682634
002252	103	1	4	0.897	0.44488	0.3181	0.05273	6	2.07944	23.1959	8.34474	0.030536	0	3.14368	0.218086	0.000449009	0.415086	2.19722	0	12.8656	0.491567
002254	104	0	4	1.097	0.655657	0.355	0.078809	3	1.60944	22.1831	8.34427	0.367598	1	1.85025	0.590433	1.07738e-05	0.10634	2.30259	0	13.6652	0.899909
002255	105	1	4	1.216	0.444407	0.1142	-1.16359	5	2.07944	22.3143	8.34427	0.632833	0	1.1384	0.419574	0.116061	0.295307	2.30259	0	13.9397	0.00610448
002262	106	0	4	1.192	0.0977355	0.3474	0.182276	6	1.94591	22.1587	8.33759	0.142016	0	2.7087	0.987578	0.123092	0.222685	2.30259	0	12.1541	0.621884
002270	107	0	4	1.236	0.133843	0.3334	0.065384	5	1.79176	22.0693	8.327	0.372923	0	1.33281	0.312971	0.0356909	0.244557	2.30259	0	12.7194	0.727298
002271	108	1	4	0.991	0.770908	0.283	0.208362	4	2.56495	23.833	8.32579	0.555674	0	1.86686	0.809896	0.287287	0.245672	2.56495	0	13.2015	0.0137398
002272	109	0	4	0.958	0.440976	0.1799	0.049723	5	1.79176	21.3406	8.32361	0.287924	0	1.2489	0.473086	0.231766	0.234262	2.30259	0	12.6917	0.862121
002275	110	0	4	1.236	0.236664	0.6179	0.139283	6	1.60944	21.9516	8.24958	0.175717	0	2.29978	0.480271	0.0991133	0.168837	2.30259	0	12.9986	0.695057
002276	111	1	4	1.146	0.435597	0.2541	0.054427	5	1.79176	22.7511	8.24958	0.436836	0	1.56848	1.28265	0.0015688	0.163863	2.30259	0	12.2594	0.929774
002283	112	0	4	1.192	0.781598	0.1552	0.077404	5	2.30259	22.6428	8.23854	0.329598	0	0.947219	0.5284	0.145879	0.24305	2.30259	0	13.6915	0.654631
002284	113	1	4	1.56	0.451145	0.3882	-0.03558	5	2.19722	22.4987	8.23669	0.544396	0	1.16663	0.539296	0.0699347	0.116369	2.30259	0	13.2766	0.00885035
002287	114	0	4	1.105	0.601711	0.6876	0.161097	6	2.07944	21.8166	8.23669	0.242014	0	4.0919	0.470047	0.0029974	0.223163	2.07944	0	12.3868	0.0354811
002290	115	1	4	1.284	1.10599	0.32	-3.10324	5	1.60944	21.1428	8.2351	0.746208	0	1.4837	1.13459	0	0.355043	2.30259	0	12.3416	0.00516801
002291	116	1	4	0.897	0.474305	0.177	0.048025	2	1.94591	22.3894	8.2351	0.351772	0	2.13277	0.391264	0	0.383509	2.07944	0.0147258	10.3812	0.00381638
002292	117	1	4	1.327	0.894072	0.4269	0.025417	7	1.94591	22.5549	8.23324	0.344321	0	1.90065	0.436721	0.400611	0.225885	2.07944	0	11.147	0.505614
002293	118	0	4	1.249	0.47807	0.1654	0.133519	2	2.07944	22.4042	8.23324	0.220335	0	1.58526	0.90498	0.00387108	0.476233	2.30259	0	11.5105	1.2324
002294	119	1	4	1.266	0.732542	0.6573	0.102281	6	2.19722	22.7688	8.23324	0.137965	0	2.83482	0.57808	0.000140246	0.082498	2.30259	0	12.5503	0.0193581
002295	120	0	4	1.371	0.630939	0.3	0.042867	4	1.94591	21.4345	8.22818	0.415813	0	1.36398	2.51684	0.00147536	0.229414	2.30259	0	12.46	0.00194276
002300	121	1	4	0.911	0.503406	0.2231	0.131793	5	2.48491	22.0957	8.22229	0.602092	0	1.60983	1.76799	6.67605e-05	0.419703	2.48491	0	13.2945	0.00589657
002301	122	0	4	0.902	0.357466	0.3772	0.068579	7	1.09861	22.7871	8.22229	0.573708	0	1.61692	0.759454	0.00180181	0.239596	2.30259	0.0251271	11.9355	0.648578
002302	123	1	4	1.026	0.294165	0.3143	0.079537	4	2.07944	23.8339	8.21879	0.588895	1	1.22002	1.02058	0	0.349048	2.19722	0.018454	12.8026	0.00131972
002311	124	0	4	1.067	0.981389	0.5762	0.18369	1	2.3979	23.66	8.2123	0.483302	0	3.45829	2.52529	0.00176547	0.112238	2.07944	0	12.6221	0.478989
002317	125	0	4	1.148	0.5178	0.1137	0.077343	6	2.07944	22.4292	8.20849	0.249173	0	1.98607	0.459726	0.12537	0.275326	2.30259	0	12.7327	0.570969
002324	126	1	4	1.292	0.361869	0.5404	0.068468	3	1.60944	22.0822	8.20658	0.384406	0	1.69936	0.924941	0.416717	0.117465	1.94591	0	13.4302	0.0100175
002327	127	1	4	1.237	0.738172	0.3683	0.142212	2	1.79176	22.2713	8.2033	0.242053	0	1.29131	0.593064	0.385642	0.265382	2.07944	0	12.2873	0.00132071
002328	128	0	4	1.428	0.703048	0.3678	0.058018	5	1.60944	22.1085	8.2033	0.250121	0	1.00643	0.901592	0.277308	0.07123	2.30259	0	13.4124	0.668566
002330	129	1	4	1.013	0.835724	0.4292	0.006201	1	1.79176	21.3757	8.20139	0.306992	0	2.33004	1.22194	0.000261155	0.274676	2.07944	0	12.9648	0.000664882
002333	130	1	4	1.959	0.591891	0.6546	0.032012	4	1.38629	21.033	8.19974	0.067926	0	1.70171	0.521944	0.0350851	0.08061	1.79176	0	12.9624	0.00910977
002338	131	0	4	1.209	0.5969	0.4265	0.054082	5	2.07944	20.7629	8.19891	0.110758	1	3.15307	0.386556	0.000100208	0.143849	2.19722	0	11.8779	0.0352049
002339	132	1	4	1.355	0.675904	0.1023	0.03527	5	2.07944	21.9997	8.19699	0.437194	0	1.29522	0.513806	0.17284	0.306559	2.30259	0	11.5075	0.005698
002341	133	0	4	1.216	0.787673	0.2235	-0.000223	3	2.07944	22.9812	8.19699	0.487828	0	1.12953	0.347351	0.170867	0.235969	2.30259	0.00347504	13.5548	1.0995
002342	134	1	4	1.087	0.594319	0.2003	0.007499	4	1.94591	22.1124	8.19589	0.394053	0	1.13359	0.490118	0.0237754	0.185426	2.07944	0	13.3654	0.00280894
002346	135	0	4	1.52	0.379763	0.6252	0.046622	5	1.60944	21.7945	8.19533	0.30439	0	1.89795	0.154733	0.106307	0.199969	2.07944	0	13.4355	0.397926
002347	136	1	4	1.157	0.813689	0.314	0.019879	5	1.79176	21.5072	8.19533	0.46303	0	1.27179	0.373664	0.291362	0.126093	2.30259	0	12.406	0.00844376
002353	137	1	4	0.843	0.528759	0.2151	0.138681	5	1.79176	23.5278	8.19312	0.392232	0	2.08084	0.41923	0.277152	0.420547	2.30259	0	12.643	0.00623767
002355	138	0	4	1.277	0.568816	0.2801	0.01049	5	2.30259	22.3015	8.19202	0.388508	0	1.23665	0.378053	0.048753	0.204498	2.30259	0	12.7551	0.933971
002361	139	0	4	1.161	0.531456	0.2346	0.071655	3	1.38629	22.0116	8.18591	0.495199	0	1.3762	0.573164	0.217496	0.193074	1.94591	0	12.9495	0.706916
002363	140	1	4	1.377	0.37774	0.4224	0.02428	5	1.79176	21.9581	8.18535	0.294101	0	1.03361	0.47497	0.000822059	0.082391	2.07944	0	12.9797	0.00149766
002364	141	1	4	1.061	0.764428	0.3556	0.033997	5	2.19722	21.6967	8.18535	0.184374	0	2.5065	0.443384	0.00521225	0.194952	2.30259	0	11.6194	0.00859903
002367	142	1	4	1.071	0.650443	0.4496	0.08423	5	2.07944	22.4802	8.1834	0.486266	0	1.38162	0.632152	0.335611	0.105802	2.07944	0	12.4418	0.0047045
002370	143	0	4	1.837	0.248974	0.2015	-3.03487	6	1.94591	21.5423	8.18228	0.720915	0	2.0721	0.312692	0.116205	0.332655	2.30259	0	13.2207	0.67983
002372	144	0	4	1.239	0.282092	0.3835	0.252134	3	1.79176	22.297	8.18172	0.190474	0	4.1337	0.96671	0.100708	0.359206	2.30259	0	12.4943	1.07479
002378	145	0	4	1.207	0.447768	0.6422	-0.173944	4	2.19722	22.0286	8.17808	0.541482	0	1.86343	0.495497	0.00100142	0.027976	2.30259	0	12.8024	0.712146
002381	146	0	4	1.069	0.784653	0.2092	0.139027	3	2.07944	21.5683	8.17752	0.23954	0	1.56442	0.655175	0.234104	0.30833	2.30259	0	12.4618	0.717469
002385	147	0	4	1.405	0.618008	0.384	0.05416	1	1.94591	23.6626	8.17555	0.393614	0	1.33096	0.876945	0.323322	0.124345	1.79176	0	12.9753	0.702786
002386	148	0	4	0.932	0.393044	0.1688	0.004607	3	2.30259	23.346	8.17555	0.631896	1	0.96357	1.67746	0.000100075	0.320178	2.48491	0	14.0576	1.01587
002391	149	0	4	1.041	0.596252	0.306	0.106865	3	2.19722	22.3608	8.17358	0.324016	0	1.11409	0.656724	0.353142	0.312512	2.07944	0	13.8322	0.541131
002393	150	1	4	1.058	0.905941	0.5136	0.042595	6	1.94591	22.3858	8.1716	0.162318	1	1.10804	0.306347	0	0.055911	2.07944	0	13.3558	0.00239879
002397	151	1	4	1.108	0.80411	0.1921	0.046235	2	2.30259	21.9687	8.1699	0.409825	0	1.3091	0.749367	0.350371	0.503252	2.48491	0	12.6135	0.0026422
002399	152	1	4	1.222	0.322581	0.3801	0.139679	6	1.79176	23.4473	8.16792	0.509841	0	2.10626	0.303411	0	0.437097	2.07944	0	13.6625	0.00786874
002403	153	1	4	1.167	0.509247	0.3507	0.058494	4	2.07944	22.3757	8.1665	0.584272	0	1.1394	0.678585	0.0990581	0.288816	2.07944	0	12.3274	0.0141933
002407	154	0	4	1.248	0.668105	0.1279	-0.121365	3	2.19722	22.9252	8.16451	0.616626	0	1.51525	0.42585	0.12308	0.112848	2.30259	0	13.1645	0.542709
002411	155	1	4	1.187	0.237346	0.3407	0.036736	6	2.19722	23.8479	8.16252	0.547005	0	1.55825	0.410005	0.0690656	0.360339	2.19722	0	13.3891	0.00219703
002412	156	0	4	1.223	0.417441	0.4014	0.105443	6	1.94591	21.3561	8.16252	0.187438	0	2.48968	0.471341	0.0271115	0.224856	1.94591	0	12.632	0.741942
002420	157	1	4	1.651	0.957032	0.2598	0.261339	3	1.94591	21.5011	8.16052	0.763753	0	1.48361	1.61469	0.0231906	0.116445	2.07944	0	12.07	0.00996954
002424	158	0	4	1.27	0.339535	0.4875	0.068796	6	1.60944	22.6761	8.15995	0.413224	0	1.59668	0.4044	0.48427	0.245573	2.30259	0	11.6799	0.89969
002432	159	0	4	1.03	0.531456	0.3343	0.016928	5	1.38629	21.3861	8.15794	0.176137	0	1.30932	0.364012	0	0.04364	1.94591	0	12.0399	0.776757
002437	160	1	4	1.266	0.689587	0.3739	-1.67135	6	2.19722	22.5807	8.15421	0.752091	0	1.78315	0.788731	0.0105935	0.190673	1.94591	0	12.2162	0.00817105
002438	161	0	4	1.019	0.615613	0.17	0.087315	5	2.3979	21.9348	8.15421	0.413351	0	1.48231	0.401435	0.173226	0.385911	2.07944	0	13.0068	0.594864
002448	162	0	4	1.354	0.355202	0.1776	0.031493	5	1.60944	22.1538	8.14758	0.357999	0	1.10595	0.356418	0.210906	0.112521	2.19722	0	12.575	0.445389
002451	163	0	4	1.776	0.840093	0.4023	0.052264	5	1.94591	20.91	8.14642	0.419385	0	3.83608	0.304511	0.0363532	0.24015	2.07944	0	14.4259	0.0246655
002454	164	1	4	1.339	0.501231	0.4382	0.05018	5	2.07944	22.4824	8.14642	0.357762	0	0.885572	0.586488	0.00603054	0.097143	2.30259	0	12.8265	0.00830946
002455	165	0	4	1.335	0.5755	0.2779	0.048706	3	2.19722	21.7743	8.14235	0.535497	0	1.51777	0.900038	0.237984	0.173885	2.07944	0	13.5432	0.788679
002457	166	1	4	0.87	1.06828	0.2128	0.077558	4	2.07944	21.9933	8.14235	0.425143	0	1.18768	0.560483	0.000383705	0.173109	2.30259	0	12.3526	0.0106191
002459	167	0	4	0.023	1.50199	0.5971	0.154808	5	2.3979	24.0741	8.14032	0.709237	0	1.06769	0.741579	0.00169559	0.222652	2.30259	0	13.0595	0.00441789
002466	168	1	4	1.493	0.348267	0.3586	-0.615339	4	1.94591	24.5648	8.13417	0.808797	0	1.76549	0.103883	0	0.115744	2.07944	0	14.6311	0.0229752
002478	169	1	4	1.162	0.226735	0.2299	0.133636	4	1.38629	22.6466	8.128	0.272314	0	1.06385	0.772221	0.183298	0.345752	2.30259	0	13.1045	0.00271214
002480	170	0	4	1.235	0.581676	0.1606	-0.073638	5	2.19722	22.7524	8.128	0.696418	0	1.03469	0.262463	0.0115032	0.229241	2.19722	0	13.5913	0.797572
002486	171	0	4	1.114	0.80785	0.1961	-0.018008	2	1.79176	20.8189	8.12089	0.159345	0	2.63184	0.913672	2.0643e-05	0.09943	2.19722	0	12.126	0.00734504
002487	172	1	4	0.671	0.529197	0.4474	0.087486	4	1.79176	22.0282	8.12089	0.45551	0	1.26567	0.457606	0.0204804	0.134904	2.07944	0	13.5842	0.00422639
002488	173	0	4	1.489	0.419937	0.1251	0.005021	5	1.60944	22.6264	8.1191	0.403268	0	1.36373	0.315158	0.0822039	0.3411	2.30259	0	13.2514	0.761007
002489	174	0	4	1.123	0.81067	0.3794	0.131366	7	1.79176	22.6473	8.1191	0.446583	0	1.67116	0.684094	0.13696	0.261999	2.30259	0	11.3298	1.07484
002491	175	0	4	1.588	0.922161	0.3761	-0.70776	5	2.19722	22.8671	8.1191	0.652621	0	1.58752	0.414759	0.0261764	0.115742	2.30259	0	12.6881	0.809428
002494	176	1	4	1.131	0.40519	0.3131	0.006424	2	1.60944	21.6544	8.11552	0.255568	0	1.11174	0.188064	0.234829	0.069723	2.07944	0	12.6931	0.013187
002495	177	1	4	1.369	0.592874	0.1715	0.023522	1	1.79176	20.9612	8.11552	0.062371	0	1.90536	0.233802	0.236944	0.301518	2.30259	0	13.6702	0.00467769
002496	178	0	4	2.258	1.17657	0.4223	-0.199758	3	2.19722	22.4124	8.11343	0.457989	0	1.16338	0.226485	0.357073	0.098989	2.30259	0	13.4879	1.17089
002498	179	0	4	1.055	0.604617	0.6656	0.086205	5	2.3979	22.5732	8.11343	0.205287	0	1.77998	0.971774	0	0.043484	2.30259	0	11.8639	4.76228
002501	180	1	4	2.814	1.00049	0.1448		4	2.19722	21.8	8.11103	2.84874	0	3.39639	0.06193	0.00731045	0.225562	2.19722	0	14.6637	0.0875695
002510	181	1	4	1.281	0.368042	0.0527	0.030399	5	1.79176	22.4931	8.10862	0.539962	0	1.23294	0.369465	0.119499	0.197028	2.30259	0	12.7412	0.0159254
002513	182	0	4	1.145	0.633364	0.2009	-0.454972	3	2.30259	21.7175	8.10621	0.579916	0	1.43874	0.556644	0.0702625	0.446207	2.48491	0	13.4442	0.00784008
002516	183	0	4	1.309	0.710978	0.4663	0.046141	2	2.19722	22.1436	8.10501	0.128115	0	1.0537	0.380335	0.334592	0.12523	2.30259	0	13.4344	0.669645
002527	184	1	4	1.223	1.0307	0.1788	0.018746	5	2.63906	22.5729	8.09986	0.49186	0	0.999378	0.555878	0.151008	0.323028	2.30259	0	12.2885	0.014358
002529	185	0	4	1.399	1.98499	0.1764	-0.650537	5	1.94591	21.1062	8.09986	0.438712	0	1.45635	0.148417	0	0.323751	1.94591	0	13.5406	1.46231
002531	186	1	4	0.757	1.18465	0.2981	0.128515	5	1.79176	23.2933	8.09773	0.544784	0	1.403	0.456663	0.00562812	0.322381	2.07944	0	15.0582	0.00060128
002532	187	0	4	1.141	0.550406	0.1908	0.093043	5	1.79176	21.4109	8.09773	0.270566	0	1.68145	0.831133	0.143177	0.432941	2.07944	0	12.6017	0.942826
002533	188	0	4	0.955	0.645201	0.2038	0.080989	5	1.79176	22.2528	8.09773	0.433169	0	1.04386	1.26614	0.0633639	0.175213	2.30259	0	12.7241	0.79718
002538	189	1	4	1.101	0.473651	0.2535	0.063982	3	1.79176	22.4419	8.09224	0.297971	0	0.913331	0.540777	0.027373	0.204373	2.30259	0	13.1744	0.00770591
002539	190	1	4	1.124	0.62313	0.3201	0.0663	3	2.19722	22.9972	8.09224	0.660586	0	1.10247	0.887697	0.400567	0.30564	2.30259	0	12.9269	0.00825592
002540	191	0	4	1.223	0.780685	0.3907	0.078343	4	1.79176	22.337	8.09224	0.079806	0	1.11107	0.703189	0.295573	0.239472	1.79176	0	13.0162	0.534758
002543	192	0	4	1.398	0.463893	0.2966	0.155667	5	1.94591	22.6639	8.08918	0.438461	0	1.39061	0.893221	0.151641	0.511522	2.07944	0	12.2893	0.76829
002545	193	0	4	1.024	0.49783	0.4778	0.03908	4	2.3979	23.1921	8.08487	0.346251	0	1.11751	0.220676	0.109121	0.357177	2.30259	0	14.1327	0.797386
002546	194	0	4	1.21	1.44962	0.4078	0.054652	5	1.94591	21.9595	8.08487	0.116133	0	1.11362	0.209111	0.0623577	0.126871	2.30259	0	12.2094	0.636156
002547	195	1	4	0.813	1	0.3855	0.010876	4	2.07944	22.8095	8.08271	0.639314	0	1.53471	0.901597	0.32366	0.04642	2.07944	0	12.8234	0.00328878
002550	196	1	4	0.973	0.343541	0.1995	0.110139	6	2.30259	21.7997	8.08271	0.205041	0	1.85045	0.570889	0.288508	0.222692	2.19722	0	12.9306	0.00508125
002552	197	1	4	1.159	0.619308	0.299	0.084622	5	1.94591	20.4051	8.08055	0.089247	0	7.34061	0.467872	0.326063	0.437757	2.07944	0	13.1977	0.0138118
002553	198	0	4	1.127	0.757778	0.396	0.061473	5	1.94591	20.4824	8.08055	0.126326	0	2.02162	0.518426	0.326741	0.146378	2.30259	0	12.3132	0.81119
002557	199	0	4	1.031	0.750607	0.443	0.16511	1	1.60944	22.4113	8.079	0.324238	0	3.50649	0.894346	0	0.248819	2.07944	0	12.4251	0.785482
002562	200	0	4	1.307	0.4312	0.2854	0.018916	6	1.94591	22.1842	8.07652	0.46243	0	1.28912	0.291818	0.401744	0.267446	2.30259	0	13.4721	0.726241
002563	201	1	4	0.973	1.09893	0.1661	0.130053	2	1.79176	23.5339	8.0762	0.290378	0	1.60947	1.16342	0.314503	0.645589	2.30259	0	12.7427	0.00134634
002569	202	1	4	1.133	1.39691	0.16	0.126257	2	1.94591	20.2392	8.06621	0.443965	0	2.66119	0.582706	0.00274802	0.367534	2.30259	0	10.5149	0.00913094
002570	203	1	4	1.048	0.378515	0.2913	-0.055121	1	1.79176	22.1994	8.06621	0.604806	0	1.85722	0.63654	5.35442e-05	0.303192	2.30259	0	13.4345	0.0103157
002585	204	1	4	1.034	0.461822	0.2607	0.022697	3	2.63906	22.92	8.05007	0.150296	0	0.808596	0.497176	0.262987	0.228625	2.07944	0	14.6046	0.00165749
002588	205	1	4	1.195	0.64967	0.2286	0.022952	3	2.19722	22.6097	8.04751	0.313951	0	0.999845	0.875716	0.221807	0.432353	1.79176	0	13.3192	0.00819822
002590	206	1	4	1.248	0.440582	0.4586	0.064742	5	1.94591	21.9997	8.04751	0.449323	0	1.33765	0.627548	0.0941757	0.153899	2.30259	0	12.6458	0.0120646
002594	207	0	4	1.215	0.722869	0.2526	0.033847	5	2.63906	25.9996	8.04109	0.68002	0	1.14427	0.652921	0.241159	0.528093	1.94591	0	12.2819	0.845498
002597	208	0	4	1.103	0.826458	0.4483	0.18035	3	2.3979	22.5396	8.03883	0.271114	0	2.3215	0.645901	0.00275666	0.112314	2.30259	0	13.1314	0.810014
002603	209	0	4	1.039	0.526333	0.3126	0.07583	6	2.30259	22.9282	8.03204	0.123145	0	1.63373	0.642302	0.177397	0.340782	2.30259	0	12.5577	0.945422
002610	210	1	4	1.061	0.463135	0.1503	-0.405981	5	1.94591	23.1782	8.02617	0.647015	0	1.26056	0.440179	0.021139	0.106468	2.30259	0	14.3744	0.0028014
002613	211	0	4	1.171	0.341547	0.5334	0.020986	5	1.79176	21.406	8.02126	0.197548	0	1.29404	0.55308	0.411557	0.117547	1.79176	0	12.267	0.655788
002614	212	0	4	1.22	0.391075	0.2775	0.083208	5	2.07944	22.5486	8.01797	0.442869	0	1.23936	0.850354	0.400669	0.34417	2.30259	0	11.1729	0.801357
002615	213	0	4	1.22	1.05585	0.5151	0.053886	4	2.19722	21.4613	8.01797	0.575398	0	1.36241	0.857467	0.451146	0.151827	2.19722	0	11.9865	0.654133
002616	214	0	4	0.912	0.713103	0.2577	0.123345	5	1.60944	22.6612	8.01434	0.650442	0	1.32467	0.359724	0.379947	0.460309	1.94591	0	13.2061	0.00776716
002623	215	1	4	1.522	0.982609	0.45	-0.044571	4	1.60944	22.0342	8.0067	0.432103	0	1.39288	0.31927	0.00266484	0.149538	2.19722	0	14.65	0.00994929
002625	216	0	4	1.215	0.641026	0.4275	0.014472	5	1.09861	22.8091	7.99968	0.043036	0	1.35369	0.05978	4.14232e-06	0.408768	2.19722	0	12.8641	0.747898
002626	217	0	4	1.065	0.27406	0.3534	0.153607	1	2.07944	22.2705	8.00169	0.371134	0	2.92939	0.679313	0.00014599	0.399651	2.30259	0	12.4335	0.876094
002630	218	1	4	1.291	0.49384	0.2305	0.009914	5	1.94591	23.2785	7.99699	0.737755	0	0.964579	0.281416	0.172438	0.044237	2.07944	0	13.5293	0.00247727
002632	219	1	4	1.098	0.229886	0.3996	0.100425	3	1.79176	21.7766	7.99328	0.316984	0	1.85655	0.485345	0.0399975	0.230476	2.30259	0	13.0104	0.0151858
002641	220	1	4	0.984	0.279238	0.4143	0.151877	3	1.94591	22.4679	7.98786	0.409039	0	1.26377	1.09905	0.189559	0.310483	2.30259	0	12.5816	0.00624193
002643	221	0	4	1.171	0.52518	0.2673	0.106473	3	1.94591	22.4995	7.98378	0.15132	1	2.46476	0.48583	0.0162204	0.270906	2.30259	0	12.8894	0.520947
002646	222	1	4	1.29	0.931434	0.6141	0.009134	1	1.94591	21.7554	7.9831	0.158834	0	1.87541	0.446636	0.000406667	0.095576	2.30259	0	13.1037	0.0128219
002653	223	0	4	1.032	0.416569	0.3685	0.199798	6	1.60944	22.3397	7.97419	0.527998	0	2.74942	0.781953	0.549258	0.498338	2.07944	0	12.3372	0.643662
002658	224	1	4	1.209	0.331644	0.6286	0.064764	5	1.94591	21.8394	7.95613	0.297398	0	1.36873	0.407224	0.496157	0.067404	2.07944	0	11.1226	0.364613
002661	225	0	4	1.12	0.741595	0.28	0.091949	1	2.19722	22.1393	7.95367	0.454565	0	1.35858	0.736253	0.0132317	0.269799	2.48491	0	12.6698	0.802807
002665	226	1	4	0.896	0.572082	0.1012	0.010885	5	2.56495	22.8978	7.9498	0.243275	0	1.18914	0.084573	0.0986538	0.36161	2.30259	0	15.3412	0.0566424
002667	227	0	4	1.019	0.781365	0.2486	0.013816	5	1.94591	20.6447	7.94909	0.159415	0	1.55873	0.240314	0.387434	0.313934	2.30259	0	12.6373	0.713098
002668	228	0	4	1.189	0.689573	0.1272	0.016504	5	1.38629	22.8952	7.94272	0.708651	0	1.25703	0.842445	0.119075	0.310637	1.79176	0	11.6995	0.409602
002669	229	1	4	1.077	0.499075	0.2499	0.064948	3	2.3979	21.6594	7.94272	0.16329	0	1.4431	0.418049	0.00896019	0.161127	2.30259	0.00900115	13.301	0.00540272
002677	230	0	4	0.938	0.816497	0.232	0.30279	5	1.79176	21.4098	7.92877	0.235331	0	2.73613	0.847832	0.514995	0.49951	2.30259	0	13.261	0.681963
002678	231	1	4	1.134	0.367315	0.7489	0.05463	7	1.60944	22.2208	7.92696	0.233834	1	2.76317	0.459314	0.000876881	0.11574	2.19722	0	12.9579	0.395187
002685	232	0	4	0.857	0.11547	0.2167	0.071921	5	1.60944	22.7174	7.92226	0.312739	0	1.18456	1.86327	0.0861289	0.423901	2.30259	0	12.9015	0.76271
002688	233	0	4	1.058	0.378418	0.3805	0.105336	6	2.3979	21.9305	7.91096	0.459711	0	1.6422	0.532959	0.0102874	0.151587	2.30259	0	12.944	0.156367
002689	234	1	4	1.74	0.549164	0.4153	-0.084042	5	1.79176	21.4742	7.90949	0.388988	0	2.16851	0.382128	0.00237574	0.239304	2.30259	0	12.3666	0.839159
002698	235	1	4	0.809	0.442826	0.2211	0.138094	5	1.94591	22.1198	7.88871	0.412746	0	2.66724	0.361219	0.196379	0.4129	2.30259	0	12.0492	1.53099
002701	236	1	4	1.026	0.669962	0.4046	0.116004	4	2.30259	23.4134	7.8774	0.594529	0	1.29646	0.635928	0.00966507	0.135406	2.30259	0	14.0398	0.0055639
002702	237	0	4	0.902	0.624179	0.1867	0.008675	1	1.38629	20.9023	7.8774	0.340776	0	1.71174	1.15813	0.33681	0.293364	2.07944	0	12.1997	0.430046
002705	238	0	4	1.107	0.580372	0.4306	0.159083	5	1.94591	22.8214	7.68248	0.469019	0	2.08323	1.11948	0.00668469	0.366039	2.30259	0	11.4352	0.667482
002706	239	0	4	0.966	0.833667	0.1039	0.151165	5	2.30259	21.569	7.68248	0.224533	0	2.54007	0.87503	0.171006	0.376626	2.19722	0	12.6169	0.765556
002708	240	1	4	1.232	0.619229	0.2961	0.008105	5	2.3979	21.498	7.68248	0.344436	0	1.92009	0.603439	0.0983164	0.350583	2.48491	0	12.6965	0.00911083
002718	241	1	4	1.289	0.421053	0.3583	0.073423	7	1.94591	21.3705	7.67925	0.337335	0	1.24714	0.37015	0.494905	0.413547	2.07944	0	13.4556	0.0196192
002719	242	1	4	0.99	0.162652	0.4697	-0.086244	1	1.94591	20.9266	7.67925	0.329362	0	1.92725	0.547162	0.0513949	0.146075	1.79176	0	11.6367	0.00100643
002730	243	0	4	1.128	0.567365	0.5114	0.048098	5	1.94591	21.1809	7.55433	0.341819	0	1.88594	0.634392	0.110251	0.17101	2.30259	0	11.9378	0.00661278
002733	244	1	4	1.223	0.511077	0.3545	0.065987	5	1.94591	22.2097	7.5251	0.433676	0	2.46019	0.663115	0.0653343	0.186121	2.30259	0	11.9243	0.0212952
002734	245	0	4	0.606	0.454496	0.1979	0.150771	3	2.30259	22.285	7.49499	0.518523	0	1.30029	0.59419	0.124886	0.324934	2.48491	0	12.8984	0.601307
002740	246	1	4	1.197	0.742011	0.1428	-0.10967	2	2.48491	22.233	7.49776	0.419116	0	1.0205	0.428912	0.243444	0.37685	2.30259	0	10.8997	0.0062453
002741	247	1	4	1.025	0	0.3452	0.007146	3	1.60944	21.6764	7.48381	0.516062	0	1.77965	0.660627	0.406524	0.316293	2.30259	0	13.5911	0.0104479
002743	248	0	4	1.101	0.64205	0.3806	0.04114	4	1.94591	22.7618	7.48324	0.712229	0	0.996943	0.487022	0.00220768	0.163841	2.3979	0	13.3725	0.409657
002747	249	1	4	1.215	0.390874	0.2327	0.051277	5	2.07944	22.0548	7.46566	0.546104	0	2.76852	0.375355	0.123909	0.502879	2.19722	0	12.433	0.0244351
002750	250	0	4	1.398	0.537338	0.4138	-0.035947	6	2.19722	20.5087	7.46336	0.174748	0	6.51815	0.341176	0.00801916	0.290029	2.30259	0	13.6955	0.636793
002751	251	0	4	1.094	0.493098	0.2784	0.045845	7	1.94591	22.0271	7.44542	0.548283	0	1.45998	0.283841	0.236871	0.193281	2.30259	0	13.1751	0.0245914
002759	252	1	4	1.4	0.275201	0.3056	0.012047	5	2.19722	21.8992	7.42536	0.168589	0	1.29766	0.238896	0	0.45734	2.07944	0	13.3629	0.00583188
002760	253	1	4	0.897	0.294663	0.2058	0.114375	4	2.19722	20.9467	7.41698	0.483286	0	1.61974	0.488329	0.139392	0.357808	2.30259	0	12.7649	0.0366647
002762	254	0	4	1.168	0.714401	0.3029	0.046502	2	2.07944	20.7954	7.41758	0.072319	0	1.49003	0.407785	0.465564	0.358747	2.07944	0	11.9503	0.812341
002767	255	1	4	1.003	0.425457	0.4728	0.036486	5	2.19722	20.6075	7.41638	0.169571	0	2.38191	0.356743	0.171925	0.250484	2.07944	0	10.355	0.879374
002768	256	0	4	0.84	0.302321	0.4645	0.16159	3	2.3979	22.3046	7.4055	0.488287	0	1.51317	1.04274	0.348555	0.262292	2.07944	0	12.8315	0.0324059
002787	257	0	4	0.989	0	0.3819	0.044367	4	1.38629	21.5838	7.28688	0.349473	0	1.16566	0.704721	0.404945	0.24884	2.19722	0	12.2909	0.253042
300001	258	0	4	1.053	0.460913	0.3948	0.066704	5	2.63906	23.4292	8.21986	0.754581	0	1.84759	0.450234	0.0391254	0.16593	2.30259	0	13.0871	0.604106
300003	259	0	4	0.974	0.623121	0.137	0.215341	5	2.70805	23.4912	8.21986	0.497375	0	3.71981	0.489476	0.0889909	0.361727	2.07944	0	12.0187	0.906429
300004	260	1	4	1.431	0.782776	0.1118	0.007662	5	1.60944	21.7318	8.21986	0.276513	0	1.40185	0.309547	0.152234	0.428535	2.30259	0	13.7293	0.00398717
300009	261	0	4	0.979	0.684752	0.2652	0.040888	6	2.56495	21.8946	8.21986	0.163097	0	3.65564	0.530818	0.285694	0.180809	2.56495	0.00473599	12.2643	0.0113891
300011	262	1	4	0.999	0.836785	0.1613	0.019484	5	2.48491	22.0119	8.21986	0.460543	0	1.29729	0.441038	0.0803229	0.372178	2.19722	0	12.4674	0.00697076
300016	263	0	4	0.861	0.932649	0.2237	0.236082	6	1.79176	21.208	8.21986	0.106731	0	2.38883	0.50444	0.240869	0.193955	2.30259	0	13.2121	0.444838
300018	264	0	4	1.167	0.543771	0.0559	0.03944	5	2.07944	20.9414	8.21986	0.114131	0	1.87989	0.316705	0.151513	0.288019	1.79176	0	11.0329	0.0203287
300019	265	1	4	1.035	0.459468	0.178	0.147431	3	1.94591	20.8602	8.21986	0.221538	0	2.76341	0.887759	0.165451	0.485173	2.30259	0	13.1147	0.00910335
300024	266	1	4	1.426	0.752329	0.2527	0.044147	5	3.09104	23.0196	8.21986	0.338941	1	2.49106	0.276271	0.0298754	0.150937	2.30259	0	12.7356	0.609021
300030	267	1	4	1.106	0.550735	0.2343	0.031181	5	2.19722	21.1333	8.20467	0.443682	0	1.74541	0.381645	0.1756	0.205912	2.30259	0	12.7101	0.0134156
300034	268	1	4	0.697	0.949089	0.4236	0.089176	4	2.07944	21.8821	8.20467	0.315015	1	2.49843	0.453993	0.00314266	0.099995	2.30259	0.00867881	13.1217	0.00996496
300039	269	1	4	1.135	0.593654	0.1605	0.097679	6	1.79176	21.7679	8.20084	0.096045	0	1.8231	0.499218	0.124039	0.306195	2.30259	0	12.1478	0.00919258
300056	270	0	4	0.66	0.598695	0.1501	-0.009305	5	1.94591	21.3668	8.1873	0.431022	0	1.63688	0.775393	0.0362943	0.484008	2.48491	0	13.2789	0.740664
300057	271	0	4	1.121	0.334702	0.3313	0.035758	4	1.94591	22.6575	8.1873	0.501998	0	1.06657	0.643461	0.261541	0.17696	2.3979	0	14.0665	0.64243
300064	272	0	4	1.576	0.68702	0.1907	-2.99409	4	1.79176	22.7219	8.17948	0.764666	0	1.15263	0.129485	0.155464	0.526351	2.19722	0	14.4979	0.502211
300072	273	0	4	2.068	0.587918	0.2948	0.010592	3	1.94591	23.7846	8.17047	0.468912	0	1.14898	0.397233	0.0782516	0.262199	2.48491	0	13.1053	1.0094
300073	274	0	4	1.606	0.268883	0.225	-0.061074	5	2.07944	22.2468	8.17047	0.254019	1	2.8245	0.497821	0.00347128	0.193612	2.30259	0	13.0379	2.06657
300086	275	0	4	1.043	0.876308	0.2949	-0.018702	6	1.94591	21.5092	8.16223	0.270046	0	1.33754	0.459544	0.0319729	0.235465	2.07944	0	12.3595	0.584258
300093	276	0	4	1.369	0.655082	0.11	-0.143391	4	1.94591	20.9662	8.14989	0.50575	0	2.25094	0.480601	0.0841528	0.209358	1.94591	0	13.1727	0.467533
300095	277	1	4	1.021	0.275592	0.1644	0.070053	5	2.19722	21.6585	8.1441	0.460192	0	1.24494	0.421405	0.266459	0.372686	2.30259	0	12.2969	0.00673003
300105	278	0	4	1.105	0.738577	0.2325	0.007001	5	1.60944	21.5227	8.1374	0.122292	1	1.13519	0.230783	0	0.257261	2.30259	0	12.3581	0.574866
300108	279	0	4	0.963	0.640221	0.2309	-4.3306	6	1.94591	21.8982	8.13593	0.873196	0	1.44146	0.329171	0.18535	0.37844	2.07944	0	13.1707	0.86597
300111	280	1	4	0.841	0.982135	0.1837	-0.556074	5	2.19722	20.358	8.13535	0.752536	0	4.51731	1.20544	0.00304865	0.042245	2.07944	0	12.0595	0.0491534
300116	281	1	4	9.247	1.60209	0.1246	0.493721	5	1.94591	20.9457	8.13359	0.549374	0	3.72555	0.435375	0.0515848	0.368337	1.79176	0	11.2805	0.0266061
300119	282	0	4	1.017	1.05588	0.421	0.094946	6	1.94591	21.9939	8.12917	0.338496	0	1.5901	0.411585	0.368193	0.238231	2.19722	0	12.8392	0.700412
300122	283	0	4	0.574	0.862235	0.5208	0.411745	6	2.3979	23.1159	8.12593	0.474766	0	4.68701	0.967548	0.443644	0.243148	2.30259	0	12.7625	0.661306
300124	284	1	4	0.957	0.648503	0.179	0.113037	5	2.30259	23.4237	8.12593	0.39968	0	3.31949	0.496464	0.163493	0.334058	2.30259	5.10711e-05	11.6441	0.0421209
300137	285	0	4	1.301	0.296758	0.1486	0.125127	5	1.60944	21.6524	8.11462	0.170747	0	1.71965	0.542702	0.135923	0.092109	2.30259	0	11.7659	0.495245
300141	286	0	4	1.482	0.395437	0.4452	0.008353	5	1.79176	21.0161	8.11253	0.443858	0	1.46355	0.388883	0.346215	0.14715	2.07944	0	13.0178	0.574495
300146	287	0	4	0.919	0.629901	0.449	-0.069974	1	1.79176	22.8432	8.10259	0.288009	0	2.32767	0.631615	0.350883	0.165145	2.07944	0	12.6821	0.780369
300147	288	1	4	1.048	0.972315	0.3424	0.030676	6	2.3979	22.8588	8.10259	0.514085	0	1.20355	0.329273	0.00419368	0.145506	2.07944	0	13.4361	0.00847253
300151	289	0	4	1.055	0.181818	0.4219	0.068409	5	1.79176	20.7786	8.10046	0.164872	0	2.8478	0.676887	0.428586	0.165921	1.94591	0	11.8004	0.438845
300153	290	1	4	1.617	0.519667	0.362	0.005542	5	1.60944	21.2276	8.09834	0.407986	0	1.67967	0.632638	0.00828942	0.187454	2.19722	0	12.5867	0.822396
300160	291	0	4	1.346	0.301302	0.2335	0.119774	4	1.79176	21.2601	8.09377	0.413882	0	1.72474	0.741855	0.0257911	0.274337	2.30259	0	12.3737	0.0184332
300165	292	0	4	1.488	0.543612	0.3341	0.01964	5	1.79176	21.4913	8.0901	0.215814	0	1.16145	0.42117	0.293751	0.107956	2.30259	0	11.9105	0.904027
300169	293	1	4	1.08	0.62934	0.0987	-0.318339	3	1.94591	21.3235	8.0901	0.50235	0	1.41895	0.490253	0.194437	0.324417	2.07944	0	13.025	0.00620407
300171	294	1	4	1.055	0.428039	0.4125	0.046197	5	2.19722	22.3736	8.08795	0.377454	0	1.15532	0.434668	0.332692	0.244562	2.19722	0	11.8865	0.0109352
300173	295	1	4	1.571	1.0079	0.2628	-0.213086	5	1.94591	21.117	8.08795	0.530241	0	2.89261	0.185186	0.0959911	0.372735	2.07944	0	10.7574	0.082671
300181	296	1	4	0.897	0.635896	0.2846	0.016973	6	2.19722	21.4414	8.08148	0.31349	0	1.61903	0.44433	0.237945	0.129015	2.30259	0	12.9239	0.00723881
300195	297	1	4	1.161	0.718558	0.2522	-0.239221	5	2.30259	22.3813	8.07059	0.446385	0	1.0344	0.246189	0.191219	0.275821	2.07944	0.0373966	12.8668	0.0173719
300196	298	1	4	1.07	0.121212	0.4106	0.106222	4	1.79176	21.8819	8.07059	0.142466	0	1.39605	0.693638	0.392275	0.23299	2.30259	0	13.382	0.00583249
300199	299	1	4	2.289	0.537226	0.2181	-0.396219	6	2.30259	22.2761	8.06778	0.527364	0	1.41838	0.129995	0.342878	0.359555	1.94591	0	13.5717	0.0435746
300202	300	1	4	1.204	0.991492	0.2291	0.026552	5	1.94591	21.5023	8.06527	0.250293	0	2.59326	0.306981	0.216164	0.367377	2.30259	0	11.6299	0.00634931
300207	301	1	4	0.953	0.717674	0.2823	0.125151	5	1.60944	23.8841	8.06338	0.745913	0	1.92122	1.07001	0.10099	0.237741	2.07944	0	12.0695	0.00423077
300208	302	1	4	2.002	0.834896	0.2219	-0.144411	5	2.3979	22.4719	8.0618	0.672423	0	1.51971	0.131732	0.137423	0.43202	2.48491	0	12.5519	0.0138407
300210	303	1	4	1.708	0.822977	0.377	-0.362102	5	2.07944	21.324	8.0618	0.516032	0	1.35067	0.140997	0.173309	0.251863	2.19722	0	13.0956	0.0183542
300218	304	1	4	1.177	0.433966	0.219	0.063619	3	2.30259	21.4401	8.05484	0.441049	0	1.28143	0.827615	0.00327488	0.419088	2.56495	0	12.914	0.0216378
300221	305	0	4	1.553	0.518267	0.2066	0.010171	3	1.79176	21.0984	8.05261	0.300713	0	1.97659	1.03864	0.0655818	0.216013	2.07944	0	12.7503	0.474106
300224	306	0	4	1.061	0.492162	0.5108	0.033046	4	2.07944	22.0075	8.0507	0.265295	0	2.28474	0.497936	0.00993232	0.127216	2.19722	0.0585317	12.637	0.953083
300225	307	1	4	1.099	1.27234	0.2	0.031799	3	2.07944	20.8859	8.0507	0.201988	0	2.54668	0.691373	0	0.258463	2.30259	0	12.9986	0.00407894
300230	308	0	4	1.121	0.762726	0.2953	0.084576	3	1.94591	22.2507	8.04591	0.285112	0	1.01243	0.708444	0.224823	0.241133	2.19722	0	11.8228	0.882714
300233	309	1	4	1.236	0.432662	0.2505	0.052391	6	2.07944	22.4447	8.04366	0.269572	0	1.59291	0.499754	0.0649676	0.386579	2.48491	0	13.0263	0.00835198
300234	310	1	4	0.402	0.552786	0.2917	0.067681	4	2.07944	20.9842	8.04366	0.287437	0	2.06539	0.527935	0.407748	0.298471	2.07944	0	12.6734	0.0110601
300239	311	0	4	1.11	0.545484	0.2853	0.035899	6	2.07944	20.9966	8.03916	0.245356	0	2.06405	0.374193	0.0317559	0.201754	2.07944	0.0914629	13.6702	0.5598
300246	312	1	4	1.104	0.379882	0.3353	0.12469	5	2.07944	20.684	8.03496	0.390672	0	2.28546	0.859071	0.262404	0.109555	2.30259	0	12.0589	0.00488578
300252	313	1	4	1.138	0.52985	0.3046	0.036675	5	1.79176	22.3859	8.02519	0.532317	0	1.36248	0.507663	0.215062	0.287756	2.07944	0	12.3412	0.0124381
300254	314	0	4	1.054	0.579101	0.0956	-0.001906	6	1.94591	21.3122	8.02486	0.482471	0	1.32507	0.628071	0.21448	0.268284	2.19722	0	12.3143	0.64372
300257	315	1	4	1.129	0.327066	0.5772	0.042611	5	1.38629	22.8216	8.02486	0.559671	0	1.67168	0.323017	0.0469427	0.117575	1.94591	0	13.368	0.659194
300258	316	0	4	1.143	0	0.458	0.086129	5	1.79176	21.8991	8.02257	0.377148	0	1.72128	0.37928	0.0699271	0.206336	2.07944	0	13.7819	0.656033
300259	317	0	4	0.909	0.998503	0.357	0.125481	5	2.3979	21.7512	8.02093	0.194196	0	1.60908	0.422439	0.403645	0.174754	2.30259	0	12.2495	0.731042
300265	318	1	4	1.144	0.432196	0.5519	0.029748	5	1.60944	21.6486	8.01566	0.549537	0	1.57845	0.585068	0.00218	0.152357	2.07944	0	12.639	0.00689173
300267	319	0	4	0.994	1.58848	0.4144	0.026757	6	1.94591	22.5387	8.01202	0.057085	0	1.54071	0.446687	0.286213	0.218853	2.30259	0	14.4509	0.428466
300273	320	1	4	1.056	0.536894	0.1611	0.016184	5	2.3979	22.5952	8.00236	0.580511	0	1.13829	0.187399	0.223385	0.191366	2.19722	0	12.1072	0.0235153
300274	321	0	4	0.903	0.54424	0.3095	0.104117	5	2.70805	23.8509	8.00001	0.616339	0	1.21291	0.569843	0.241443	0.199043	2.19722	0	13.5338	0.985964
300279	322	0	4	1.037	0.620414	0.1656	0.002083	5	1.94591	21.6023	7.98071	0.624638	0	1.72329	0.605635	0.0121433	0.282315	2.30259	0	11.8559	0.461702
300281	323	1	4	1.435	0.922958	0.2185	0.020012	5	1.94591	21.1302	7.98071	0.182032	0	1.65942	0.188705	0.201615	0.386577	2.07944	0	12.9544	0.0730393
300283	324	0	4	0.828	0.592587	0.459	0.039212	5	2.19722	21.0956	7.9766	0.575006	0	1.4897	1.33424	0.428689	0.190114	2.30259	0	12.9238	0.0056589
300285	325	0	4	0.839	0.502762	0.1996	0.137427	3	2.07944	22.2931	7.97556	0.177025	0	3.78809	0.44803	0.216749	0.321006	2.30259	0	12.8201	0.0192774
300286	326	0	4	0.852	0.88781	0.1823	0.149356	5	1.94591	20.8374	7.97556	0.323436	0	2.22194	0.535444	0.17215	0.462722	2.07944	0	12.2372	0.908959
300289	327	0	4	1.232	0.694651	0.2991	0.019288	6	1.79176	21.2622	7.96381	0.154114	0	1.57862	0.300523	0.00823758	0.269332	2.07944	0	13.9548	0.548748
300294	328	0	4	1.037	0.982865	0.3095	0.110847	6	2.07944	22.3828	7.95648	0.241236	0	2.81562	0.525221	0	0.271487	2.07944	0	13.0105	1.03542
300304	329	0	4	1.018	0.663789	0.4066	0.064717	5	1.94591	21.7033	7.95191	0.225469	0	1.63865	0.268031	0.0258607	0.091465	2.30259	0	13.2402	0.342855
300305	330	1	4	0.967	0.690339	0.2362	0.062512	3	1.60944	21.2817	7.94909	0.136319	0	1.42211	0.500358	0.00248337	0.318449	2.07944	0	13.7664	0.00465569
300320	331	0	4	0.944	0.25076	0.1727	0.132815	3	2.30259	21.7683	7.92624	0.39244	0	1.35141	0.788199	0.0852491	0.304443	2.30259	0	12.5228	0.00214732
300321	332	1	4	1.072	0.371154	0.3286	0.06067	3	1.60944	20.4481	7.92949	0.143493	0	1.95061	0.600902	0.0682176	0.295031	2.30259	0	12.9183	0.00859607
300325	333	1	4	1.953	0.74138	0.2856	-0.572594	3	1.94591	21.9278	7.92624	0.689155	0	1.6331	0.345041	0.00605956	0.12427	2.19722	0	13.6169	0.0349645
300328	334	1	4	1.081	0.615418	0.2797	0.057806	4	2.30259	21.4316	7.91972	0.279841	0	3.58445	0.504806	0.0139154	0.26853	2.19722	0	12.5902	0.0585327
300334	335	1	4	1.435	0.8117	0.2119	-0.916894	5	2.30259	21.4266	7.91389	0.550232	1	1.54071	0.255543	0.0128366	0.303153	1.94591	0	12.9716	0.0217915
300341	336	0	4	0.965	0.0732461	0.4092	0.146922	5	1.38629	21.2065	7.90618	0.336016	0	5.07999	0.689609	0.00102056	0.291815	1.79176	0	11.7926	0.750006
300342	337	1	4	0.883	0.935354	0.2853	0.098725	5	2.3979	21.3442	7.90618	0.227108	0	2.34139	0.508054	0.05205	0.274543	2.30259	0	11.8073	0.0050346
300345	338	1	4	0.98	1.10034	0.2	0.095101	4	2.3979	20.183	7.90397	0.139129	0	6.00195	0.211616	0	0.198074	2.07944	0	12.8377	0.178154
300357	339	0	4	0.863	0.402203	0.3886	0.216442	6	1.94591	21.0797	7.68248	0.053391	0	14.3178	0.44766	0.0975939	0.259358	1.94591	0	11.886	0.654574
300358	340	1	4	0.984	0.112667	0.3748	0.019592	5	2.07944	22.2262	7.68248	0.462798	0	1.17382	0.426236	0.0204872	0.25532	2.48491	0	12.5875	0.011041
300360	341	1	4	1.063	0.636014	0.2281	0.111229	5	2.19722	21.7077	7.68248	0.183938	0	1.90819	0.333456	0.181628	0.31623	2.19722	0	11.4405	0.0135206
300368	342	1	4	1.116	0.922847	0.2993	0.070207	5	2.3979	21.3977	7.68156	0.50891	0	2.53019	0.431258	0.109906	0.280554	2.30259	0	12.3602	0.00588408
300374	343	0	4	0.96	0.518161	0.4083	0.043934	4	1.79176	21.7932	7.46623	0.47432	0	1.18406	0.327311	0.307003	0.269404	2.07944	0	14.7224	0.0201007
300375	344	0	4	0.913	1.01556	0.293425	0.064894	3	1.94591	21.815	7.67971	0.249062	0	1.0781	0.537332	0.211573	0.248234	2.07944	0	12.5136	0.488128
300381	345	0	4	0.81	0.381061	0.322	0.062464	6	2.30259	22.2314	7.67925	0.396036	0	1.35312	0.453319	0.0212663	0.260851	2.07944	0	13.1939	0.679478
300382	346	0	4	1.073	0.39666	0.5746	0.090674	5	1.79176	21.3847	7.67879	0.484777	0	2.1252	0.408681	0.000102423	0.138056	2.07944	0	12.6532	0.738448
300396	347	0	4	0.833	0.910298	0.538	0.157302	5	2.30259	21.4471	7.56941	0.158817	0	2.29048	0.489153	0.0941886	0.192042	2.07944	0	11.9165	0.490586
300398	348	1	4	1.26	0.558964	0.3346	0.106007	3	2.30259	22.2773	7.55433	0.477042	0	1.92379	0.319915	0.0148795	0.278026	2.30259	0	13.1806	0.0241399
300400	349	0	4	1.294	1.1144	0.3268	0.038979	5	1.60944	20.791	7.55381	0.493413	0	3.05591	0.462927	0.195049	0.134581	2.07944	0	12.3822	0.752083
300401	350	0	4	0.974	0.316516	0.361	0.197189	1	2.07944	21.4554	7.55433	0.161845	0	2.94526	0.345442	0.0281483	0.130866	2.30259	0	13.5109	0.00853117
300403	351	0	4	0.871	0.462987	0.4836	0.114404	5	1.79176	21.2253	7.54327	0.165156	0	1.65296	0.522862	0.361026	0.202185	2.30259	0	11.8757	0.663115
300410	352	1	4	1.535	0.656571	0.431	-0.972773	5	1.94591	21.6091	7.50988	0.608257	0	1.83132	0.431308	0.000285955	0.063776	2.30259	0	12.0877	0.013885
300411	353	1	4	1.005	0.17231	0.205	0.036268	5	1.94591	21.4011	7.50988	0.21553	0	1.30073	0.264794	0.324296	0.53716	1.94591	0	12.783	0.0115944
300412	354	1	4	0.921	0.339411	0.2531	0.070308	5	1.38629	21.1401	7.50988	0.446987	0	1.49648	0.46347	0.137101	0.280232	2.30259	0	11.9193	0.0116242
300420	355	0	4	0.756	0.675824	0.107	0.084811	5	1.94591	21.7535	7.48324	0.356502	0	1.49739	0.460909	0.221295	0.344105	2.30259	0	12.0628	0.877754
300423	356	1	4	0.778	0.654517	0.2474	0.171171	5	2.07944	22.7827	7.48324	0.558193	0	1.19868	0.502744	0.223877	0.448768	2.30259	0	12.486	0.000906871
300425	357	0	4	1.035	0.519579	0.2704	0.089124	5	2.3979	21.9329	7.48381	0.44541	0	1.31059	0.367449	0.0258357	0.276466	2.30259	0	12.2269	0.00675426
300427	358	1	4	0.945	0.418605	0.2714	0.108605	5	1.60944	22.2904	7.48324	0.510668	0	1.38927	0.279671	0.124866	0.370347	2.19722	0	13.6642	0.0100253
300429	359	1	4	0.961	0.524251	0.2726	0.084911	3	1.79176	21.4667	7.46336	0.173309	0	2.8985	0.410769	0.396451	0.26326	2.07944	0	12.7634	0.0109857
300430	360	1	4	1.143	0.312818	0.2581	0.048242	5	1.79176	21.5764	7.46623	0.264554	0	1.15091	0.293666	0.0196215	0.25218	2.30259	0	11.9202	0.00454158
300434	361	1	4	1.008	0.531536	0.1663	0.045376	6	1.94591	21.8958	7.44542	0.141292	0	1.04802	0.311308	0.383438	0.390556	2.30259	0	12.5919	0.0149709
300436	362	1	4	0.905	0.418674	0.1598	0.021859	6	2.07944	20.6133	7.44659	0.35736	0	4.66298	0.463083	0.196788	0.433933	2.30259	0	12.6906	0.029504
300438	363	0	4	0.835	0.283426	0.3194	0.072304	5	1.60944	22.4093	7.44542	0.535915	0	1.70335	0.612875	0.205886	0.19768	2.30259	0	12.3034	0.469752
300439	364	0	4	0.935	0.638239	0.49	-0.41534	6	1.79176	22.0426	7.44659	0.628875	0	1.51471	0.837628	0.377393	0.226617	1.79176	0	12.2278	0.384275
300442	365	0	4	0.978	0.266187	0.278	0.010776	5	1.79176	21.157	7.44542	0.529082	0	1.37054	0.414832	0.00804375	0.290425	1.94591	0	12.6452	0.338013
300443	366	1	4	0.779	0.251666	0.4313	0.106087	5	1.60944	21.526	7.44659	0.133263	0	1.41905	0.503667	0.282982	0.141705	2.30259	0	13.5978	0.0026197
300446	367	1	4	0.981	0.378609	0.3061	0.158485	3	1.94591	20.4223	7.446	0.065554	1	4.27789	0.376408	0.0348214	0.101083	2.30259	0	13.0219	0.00274316
300447	368	1	4	1.101	0.664714	0.5321	0.126086	5	1.79176	21.119	7.44659	0.261057	0	1.70391	0.421036	0.399291	0.101968	2.07944	0	12.303	0.0158462
300457	369	0	4	1.311	0.236814	0.2641	0.058856	5	1.38629	22.46	7.43367	0.439955	0	2.13167	0.29404	0.309165	0.265289	2.19722	0	12.4164	0.899627
300463	370	0	4	0.781	0.479973	0.122	0.169995	6	2.3979	22.4274	7.42536	0.394629	0	2.4396	0.586328	0.211489	0.400299	2.19722	0	13.4181	0.00325303
300466	371	1	4	0.968	0.618267	0.2236	-0.246001	5	2.07944	20.9594	7.42536	0.326771	0	2.1423	0.395208	0.371836	0.411509	2.19722	0	11.9307	0.0404762
300471	372	1	4	0.742	0.761845	0.3355	0.01354	5	2.48491	21.3109	7.41698	0.302612	0	1.85436	0.301602	0.254935	0.212522	2.07944	0	13.8799	0.0120977
300472	373	1	4	1.06	0.580712	0.0856	0.064516	5	2.19722	21.1798	7.41698	0.290932	0	1.84927	0.307789	0.148827	0.329419	2.07944	0	12.3484	0.0145171
300475	374	1	4	1.099	0.73506	0.206	0.040777	5	1.94591	21.1153	7.41758	0.113391	0	1.87184	0.203437	0.354829	0.564768	2.07944	0	12.2899	0.0190699
300478	375	1	4	1.183	0.404048	0.306	-1.02058	3	2.30259	20.517	7.41758	0.648779	0	2.47846	0.856957	0.0122494	0.322472	2.30259	0	13.1747	0.00552171
300481	376	1	4	1.031	0.361914	0.4639	0.166625	3	2.07944	20.6994	7.4055	0.110484	0	4.79443	0.696683	0.00876435	0.09281	2.07944	0	13.3809	0.00943158
300482	377	1	4	0.847	0.599651	0.2296	0.173578	6	2.19722	21.803	7.4055	0.164216	0	4.62455	0.703912	0.295934	0.487675	2.30259	0	12.0554	0.0136443
300485	378	0	4	1.139	0.808468	0.4925	0.054423	6	2.3979	21.7548	7.40792	0.033597	0	1.30184	0.424488	0.45842	0.174334	2.07944	0	11.3571	0.0129924
300489	379	1	4	1.552	0.48332	0.205	-0.317423	4	1.94591	20.0151	7.40489	0.281058	0	3.34688	0.262177	0.211674	0.306097	2.30259	0	13.8506	0.0223847
300491	380	1	4	0.58	0.774951	0.1789	0.044356	5	2.07944	20.5726	7.28688	0.21343	0	2.20964	0.321715	0.164535	0.493095	2.19722	0	12.467	0.0184967
300497	381	0	4	0.902	0.566365	0.2626	0.200903	6	2.07944	21.6772	7.29302	0.411548	0	1.99076	0.52163	0.291362	0.189305	2.07944	0	12.857	0.509348
600006	382	1	4	1.183	0.405203	0.601	0.053746	5	1.94591	23.6581	8.91758	0.591091	1	1.07784	0.718434	0	0.052736	2.30259	0	12.3296	0.00150539
600019	383	0	4	1.097	0.683126	0.5073	0.070439	4	2.30259	26.5511	8.84765	0.436993	1	0.814896	0.858556	9.07766e-05	0.28409	2.48491	0	14.8515	0.00208166
600063	384	1	4	0.947	0.756591	0.3074	0.074944	6	2.48491	22.9548	9.01821	0.448434	1	1.25897	0.682439	0	0.07998	2.30259	0	13.7123	0.0112515
600066	385	1	4	1.171	0.87497	0.3719	0.11099	5	2.07944	24.3238	9.02063	0.517585	0	1.37911	0.832328	0	0.263277	2.30259	0	12.2554	0.00721256
600096	386	0	4	1.033	1.11262	0.4322	0.027226	3	2.07944	24.8175	9.01311	0.89128	1	1.01611	0.899668	0.00158692	0.201438	2.48491	0	14.4056	0.564003
600104	387	1	4	1.114	0.986469	0.7124	0.117301	5	2.30259	27.4677	8.99603	0.645793	1	0.974277	0.973152	0	0.143983	2.07944	0.011262	15.599	0.975135
600110	388	0	4	1.125	0.401108	0.0905	-0.04109	4	1.94591	22.6762	9.00209	0.6654	0	1.42905	0.304988	0	0.055378	2.30259	0	14.1878	0.902855
600127	389	0	4	0.754	0.439321	0.2234	0.011993	1	2.56495	21.3739	8.97576	0.590087	1	1.93274	2.14324	0	0.053909	2.07944	0	12.9449	0.931234
600129	390	0	4	0.967	0.697832	0.332	-0.033216	6	2.48491	23.3755	8.9969	0.778909	1	1.22002	0.82078	0	0.212518	2.70805	0.0233433	12.3352	0.539725
600137	391	0	4	1.222	0.0623895	0.4268	0.031419	2	1.60944	20.357	8.97828	0.272914	0	2.45757	0.4775	0	0.289016	2.07944	0	12.2902	0.6689
600143	392	1	4	0.914	0.379783	0.1983	0.118085	3	2.07944	24.0964	8.64277	0.632967	0	1.27528	1.00399	0	0.302502	2.48491	0	14.3318	0.00666363
600156	393	1	4	1.053	0.586173	0.4031	-0.096304	2	1.94591	20.8213	8.9731	0.370208	1	1.99972	0.94125	0	0.057383	2.30259	0	10.9939	0.0101614
600160	394	0	4	1.006	0.927029	0.3865	0.069461	3	2.30259	23.4567	8.96929	0.140947	1	1.4399	1.01364	0	0.274687	2.56495	0	13.5814	0.812839
600177	395	1	4	0.796	0.994595	0.305	0.141095	2	2.07944	25.1135	8.95053	0.652784	0	1.08605	0.153992	0	0.293488	2.30259	0	12.6033	0.0140031
600182	396	1	4	1.144	0.59333	0.4443	0.107189	3	1.79176	21.8341	8.92838	0.445981	0	1.631	1.01099	0	0.059563	2.30259	0	12.5778	0.00084276
600195	397	0	4	1.101	0.632587	0.4991	0.063098	6	1.94591	22.4591	8.94416	0.188439	1	1.90334	0.725639	0	0.057185	2.07944	0	12.648	0.647694
[truncated: 137 more rows]

## Sheet: dea输入数据
ID	NO.	year	专利申请2014-2018	专利授权2015-2019	营业收入2015-2019（千万）	研发投入2015-2019（千万)	研发人员2015-2019
000049	1	1	96	83	843.419	14.1788	449
000059	2	1	1	4	3090.93	7.12578	470
000070	3	1	30	30	244.98	11.1199	420
000333	4	1	7659	7057	13844.1	526.26	8672
000400	5	1	443	267	734.63	39.7033	2295
000422	6	1	19	26	1833.74	8.16384	788
000423	7	1	0	35	544.966	15.5846	399
000513	8	1	44	35	662.052	37.5704	373
000519	9	1	27	42	152.952	8.75946	386
000521	10	1	115	131	1041.58	62.6725	802
000525	11	1	77	29	455.657	7.17315	711
000538	12	1	58	21	2073.81	10.0373	649
000541	13	1	31	25	287.666	9.28919	231
000550	14	1	100	137	2452.79	183.099	2110
000570	15	1	17	20	251.98	7.79613	363
000572	16	1	41	61	1218.1	46.8908	2003
000576	17	1	16	8	39.8142	0.819869	58
000589	18	1	26	3	473.347	15.687	884
000590	19	1	2	2	29.472	0.481465	72
000595	20	1	14	13	26.1572	1.05768	190
000619	21	1	8	11	342.91	5.84253	406
000623	22	1	3	9	233.476	9.42094	164
000625	23	1	712	629	6677.16	256.3	6234
000630	24	1	28	34	8689.66	100.394	1208
000637	25	1	3	9	306.697	4.7628	132
000650	26	1	0	1	252.384	1.24382	131
000683	27	1	1	0	731.809	1.47632	59
000700	28	1	21	34	313.635	8.50153	280
000707	29	1	3	5	388.279	11.8648	551
000726	30	1	42	28	617.332	29.4929	1693
000738	31	1	96	53	259.843	8.98869	859
000782	32	1	8	4	284.71	9.11775	545
000792	33	1	28	16	1088.22	0.783775	1008
000811	34	1	72	45	286.903	9.21562	296
000816	35	1	31	12	187.719	3.57854	221
000818	36	1	2	0	258.237	0.483928	283
000819	37	1	0	0	148.232	0.10598	10
000831	38	1	0	0	45.9162	0.240075	7
000848	39	1	0	0	270.624	1.93596	148
000868	40	1	215	266	402.211	11.6564	478
000880	41	1	11	12	243.521	8.72794	314
000902	42	1	19	14	961.908	11.0867	346
000908	43	1	37	25	245.904	8.75287	202
000911	44	1	6	13	313.842	1.16058	383
000912	45	1	16	1	302.781	2.78326	60
000915	46	1	16	20	123.297	5.13724	228
000919	47	1	1	0	322.138	4.10428	140
000931	48	1	0	0	107.803	0.418279	71
000933	49	1	1	2	1755.82	10.4482	543
000949	50	1	5	4	306.626	9.82874	1106
000969	51	1	78	61	375.866	7.29892	783
000989	52	1	67	33	87.1513	2.67275	70
000999	53	1	100	54	790.019	24.2993	263
001696	54	1	138	38	452.48	8.26385	479
002002	55	1	5	3	380.998	0.665569	168
002004	56	1	73	34	617.431	24.6548	769
002005	57	1	125	100	450.636	29.5534	829
002006	58	1	14	14	65.1334	2.30916	112
002008	59	1	217	274	558.734	42.7801	2323
002009	60	1	128	102	217.479	5.25542	261
002028	61	1	88	72	399.742	27.5394	1831
002029	62	1	128	103	248.647	8.12129	151
002030	63	1	32	19	147.434	11.3653	147
002031	64	1	19	16	98.7584	3.61709	335
002032	65	1	313	560	1090.97	31.3983	1270
002054	66	1	41	43	237.055	4.9641	226
002056	67	1	65	99	395.829	15.632	917
002073	68	1	159	122	251.633	15.8016	1067
002085	69	1	32	29	848.11	24.0968	1205
002090	70	1	21	14	124.139	10.6759	256
002094	71	1	115	110	147.689	1.85246	95
002096	72	1	11	2	219.855	6.59565	395
002100	73	1	5	1	416.729	6.04182	110
002101	74	1	25	12	225.869	9.31648	358
002102	75	1	74	56	131.623	1.68273	81
002107	76	1	5	4	46.8924	2.44615	171
002111	77	1	35	61	132.309	7.23592	229
002122	78	1	30	28	209.87	7.4504	556
002141	79	1	15	5	81.8814	2.00344	192
002144	80	1	19	14	52.6649	2.25884	161
002150	81	1	11	11	93.7659	1.29568	95
002152	82	1	160	128	397.294	33.3271	1089
002154	83	1	11	12	224.151	3.9569	455
002169	84	1	17	20	130.693	5.81776	367
002170	85	1	22	35	216.999	6.74963	449
002177	86	1	79	59	109.7	9.88606	212
002184	87	1	35	28	174.198	8.13905	322
002190	88	1	91	67	166.58	9.36302	431
002191	89	1	76	170	272.005	10.6811	406
002196	90	1	21	17	79.4417	2.43819	189
002197	91	1	9	28	112.744	4.99226	284
002203	92	1	16	14	1359.1	29.4864	316
002218	93	1	46	60	72.799	5.36671	306
002223	94	1	23	41	210.374	15.1386	495
002224	95	1	8	4	93.1111	3.38746	133
002227	96	1	4	17	34.3763	4.21012	341
002229	97	1	27	18	66.0716	2.40238	138
002237	98	1	5	6	1414.4	45.1381	403
002243	99	1	9	24	102.097	4.52958	409
002248	100	1	29	11	23.0429	1.19339	100
002249	101	1	224	178	491.223	23.9759	1466
002250	102	1	16	7	400.779	17.0519	615
002252	103	1	2	1	201.332	10.1012	114
002254	104	1	20	9	159.848	6.49252	198
002255	105	1	12	29	149.881	4.81614	238
002262	106	1	18	11	276.657	7.28162	216
002270	107	1	15	42	60.292	2.59456	91
002271	108	1	94	83	530.399	25.1308	257
002272	109	1	6	9	78.9294	1.57531	119
002275	110	1	10	6	137.182	5.6822	207
002276	111	1	54	58	684.715	21.0537	486
002283	112	1	44	24	168.984	8.07586	336
002284	113	1	15	18	305.948	11.0628	380
002287	114	1	0	2	99.4728	4.06918	193
002290	115	1	29	20	108.234	3.85545	243
002291	116	1	0	4	164.213	1.6467	189
002292	117	1	312	503	258.917	19.9345	1007
002293	118	1	7	14	291.563	8.40637	310
002294	119	1	13	9	347.769	31.4775	571
002295	120	1	13	11	307.902	1.45652	263
002300	121	1	8	6	360.337	14.2351	320
002301	122	1	7	4	158.19	2.52968	191
002302	123	1	39	36	1029.49	15.6674	809
002311	124	1	50	12	2556.74	16.6163	985
002317	125	1	18	25	157.774	10.7515	270
002324	126	1	26	14	278.742	9.61874	220
002327	127	1	0	2	209.261	3.07515	200
002328	128	1	12	25	395.602	7.95403	254
002330	129	1	0	1	155.099	0.122294	83
002333	130	1	24	50	108.017	5.14472	193
002338	131	1	9	5	34.4726	3.61969	292
002339	132	1	15	16	128.579	5.38906	1161
002341	133	1	32	30	102.41	5.03951	301
002342	134	1	19	24	133.449	5.77426	126
002346	135	1	10	11	43.7573	1.72025	139
002347	136	1	40	26	37.584	1.57554	87
002353	137	1	147	109	282.657	14.247	1457
002355	138	1	2	3	110.606	3.72429	348
002361	139	1	48	26	117.869	4.69577	151
002363	140	1	0	1	138.65	4.0606	195
002364	141	1	13	13	84.183	5.5725	498
002367	142	1	292	209	327.031	13.2656	426
002370	143	1	3	1	46.3146	2.28345	235
002372	144	1	62	70	274.65	8.69183	212
002378	145	1	30	24	134.384	6.65462	450
002381	146	1	11	3	95.4306	3.06864	83
002385	147	1	147	110	1609.81	50.4396	1596
002386	148	1	15	7	1070.38	10.4128	387
002391	149	1	13	12	182.081	8.59947	281
002393	150	1	4	3	77.4782	3.32262	236
002397	151	1	72	77	151.745	4.81674	305
002399	152	1	22	9	229.23	10.62	132
002403	153	1	307	213	224.202	8.65697	162
002407	154	1	17	14	218.211	5.61778	495
002411	155	1	15	10	202.34	6.17112	715
002412	156	1	3	0	78.1128	2.89569	239
002420	157	1	33	52	371.611	15.9515	329
002424	158	1	4	5	189.909	3.16847	151
002432	159	1	19	6	39.7858	4.4674	351
002437	160	1	17	12	268.123	12.6136	191
002438	161	1	54	49	42.7522	2.51239	164
002448	162	1	14	42	110.447	5.54341	486
002451	163	1	16	12	57.6606	1.24056	25
002454	164	1	62	52	300.098	15.5389	198
002455	165	1	9	11	229.575	4.50123	76
002457	166	1	9	21	81.6278	2.30015	94
002459	167	1	4	10	32.2325	1.37769	73
002466	168	1	30	19	186.688	0.730433	178
002478	169	1	30	19	292.308	10.0071	196
002480	170	1	9	66	105.39	12.6837	392
002486	171	1	21	21	70.0825	2.59084	226
002487	172	1	8	11	79.6455	3.5145	235
002488	173	1	36	40	152.377	4.43028	321
002489	174	1	32	51	354.061	6.46401	694
002491	175	1	27	44	360.874	11.0025	462
002494	176	1	0	5	56.691	1.63598	98
002495	177	1	6	15	33.3945	1.30999	64
002496	178	1	23	11	333.307	9.64223	499
002498	179	1	37	17	417.11	15.0577	291
002501	180	1	2	0	229.679	6.87851	145
002510	181	1	114	75	180.471	7.79462	871
002513	182	1	3	3	101.042	2.18173	428
002516	183	1	19	13	186.046	3.30043	230
002527	184	1	64	40	150.703	13.8791	680
002529	185	1	67	66	23.0143	6.0807	141
002531	186	1	12	4	214.861	8.80945	104
002532	187	1	16	22	114.642	4.39495	298
002533	188	1	39	34	323.613	13.3284	259
002538	189	1	0	15	297.386	9.10744	238
002539	190	1	8	27	583.773	1.25406	175
002540	191	1	56	22	228.938	8.91243	285
002543	192	1	168	169	419.222	16.4913	499
002545	193	1	33	10	118.653	4.17283	254
002546	194	1	19	31	77.701	5.25399	369
002547	195	1	28	31	211.775	8.18016	463
002550	196	1	14	10	75.7051	4.12684	125
002552	197	1	12	17	32.3991	1.50962	66
002553	198	1	10	8	30.2157	1.11455	120
002557	199	1	11	9	331.137	1.46388	36
002562	200	1	4	4	90.5291	3.01313	168
002563	201	1	0	0	945.445	13.458	510
002569	202	1	0	0	40.2392	0.74782	25
002570	203	1	18	4	453.382	4.29573	73
002585	204	1	5	9	238.054	7.46346	119
002588	205	1	35	43	704.068	18.325	557
002590	206	1	11	11	169.04	5.09003	161
002594	207	1	1208	1122	8000.9	367.536	21356
002597	208	1	41	25	332.775	7.16966	254
002603	209	1	67	67	318.475	21.759	616
002610	210	1	79	69	321.558	2.40955	65
002613	211	1	29	47	90.4346	8.9346	320
002614	212	1	97	106	283.073	13.1385	872
002615	213	1	37	50	75.8432	3.72173	269
002616	214	1	48	27	160.074	2.4956	189
002623	215	1	5	6	109.213	3.66423	121
002625	216	1	40	56	40.4716	1.32113	73
002626	217	1	6	4	120.381	3.3928	177
002630	218	1	33	24	369.974	8.01086	211
002632	219	1	10	18	42.9498	1.81689	96
002641	220	1	64	105	353.344	10.636	465
002643	221	1	23	23	163.104	13.8581	263
002646	222	1	22	17	136.374	1.18034	110
002653	223	1	56	16	121.245	19.1178	497
002658	224	1	7	19	100.235	5.48857	138
002661	225	1	12	11	182.352	3.5526	101
002665	226	1	12	10	113.378	3.38232	235
002667	227	1	9	8	16.1574	1.90091	82
002668	228	1	68	62	470.243	16.6246	625
002669	229	1	2	1	72.698	2.44373	92
002677	230	1	21	31	51.7877	2.08532	94
002678	231	1	26	29	146.996	7.97867	443
002685	232	1	0	7	153.646	2.01841	35
002688	233	1	3	0	125.047	2.74789	196
002689	234	1	14	1	159.337	5.80291	687
002698	235	1	8	22	71.739	3.47479	161
002701	236	1	19	52	666.235	8.78442	333
002702	237	1	14	28	81.4743	0.888172	48
002705	238	1	301	272	630.752	18.6163	1985
002706	239	1	43	60	101.305	6.23646	306
002708	240	1	14	20	54.3929	2.7406	177
002718	241	1	97	129	41.0708	1.76153	60
002719	242	1	3	3	51.8144	0.262188	252
002730	243	1	9	19	52.8293	3.07261	169
002733	244	1	0	14	241.773	4.78724	140
002734	245	1	0	2	83.4544	3.7539	176
002740	246	1	0	10	83.9516	0.892465	28
002741	247	1	16.8	9	86.285	2.86369	129
002743	248	1	97.2	13	149.475	5.23202	13
002747	249	1	0	50	48.3144	5.3051	209
002750	250	1	1.2	4	18.1428	0.953636	45
002751	251	1	0	6	53.7178	2.0284	93
002759	252	1	2240	28	41.2077	1.29763	70
002760	253	1	0	1	41.7161	1.26496	119
002762	254	1	0	0	36.3624	0.31479	56
002767	255	1	0	6	29.1147	1.54172	84
002768	256	1	0	1	75.0034	2.37428	78
002787	257	1	51.6	29	90.9795	2.8473	125
300001	258	1	86	83	300.198	10.0201	365
300003	259	1	88	82	276.872	17.2446	976
300004	260	1	27	13	82.0029	3.8505	214
300009	261	1	23	6	63.5755	4.21942	148
300011	262	1	8	11	114.458	6.7082	253
300016	263	1	3	1	49.1431	3.82817	104
300018	264	1	13	9	27.0961	4.1592	311
300019	265	1	2	13	60.6156	2.51967	118
300024	266	1	90	66	168.539	8.41939	2033
300030	267	1	23	14	54.5349	4.80315	250
300034	268	1	7	6	70.9623	3.32105	232
300039	269	1	7	3	139.579	5.87761	409
300056	270	1	15	20	68.8207	2.90589	73
300057	271	1	12	20	219.354	6.74157	197
300064	272	1	43	14	76.3212	3.04164	273
300072	273	1	56	65	569.812	13.2519	195
300073	274	1	13	4	86.0423	3.98717	98
300086	275	1	1	3	40.9757	3.00601	99
300093	276	1	19	0	34.9886	1.98784	143
300095	277	1	39	51	56.6014	2.86749	183
300105	278	1	49	54	83.7765	8.96469	185
300108	279	1	6	0	67.84	1.53947	82
300111	280	1	0	0	182.424	5.12183	155
300116	281	1	9	4	58.1343	1.25335	78
300119	282	1	55	18	79.2834	7.29099	268
300122	283	1	3	0	71.2738	7.42196	176
300124	284	1	100	137	277.053	25.8572	869
300137	285	1	11	17	62.8141	3.1753	83
300141	286	1	5	7	30.1386	1.22243	50
300146	287	1	31	31	226.604	6.40778	265
300147	288	1	29	12	146.46	9.34626	604
300151	289	1	6	0	54.8715	2.99169	209
300153	290	1	4	13	81.7356	3.13285	151
300160	291	1	11	5	102.007	3.53806	180
300165	292	1	55	50	32.1474	3.97538	301
300169	293	1	28	17	76.1186	2.64085	52
300171	294	1	151	174	155.556	8.31534	460
300173	295	1	67	56	51.1859	2.76169	80
300181	296	1	1	9	67.0857	2.24932	148
300195	297	1	49	48	111.113	6.44253	323
300196	298	1	5	3	151.606	5.82404	170
300199	299	1	55	30	76.8264	5.17863	210
300202	300	1	43	41	88.6822	6.47412	565
300207	301	1	39	37	647.156	22.8094	1376
300208	302	1	0	11	116.327	4.3572	26
300210	303	1	14	11	40.4424	2.00664	166
300218	304	1	50	56	137.609	7.68915	349
300221	305	1	22	9	114.871	4.65228	166
300224	306	1	11	33	136.584	8.26897	254
300225	307	1	3	0	70.2497	2.75446	215
300230	308	1	9	19	92.8438	3.02671	295
300233	309	1	25	18	117.856	6.10114	296
300234	310	1	6	3	42.1163	2.3539	92
300239	311	1	0	1	29.1916	1.02455	59
300246	312	1	37	5	38.0505	2.57682	171
300252	313	1	9	25	153.224	5.44204	252
300254	314	1	7	4	68.3935	3.36938	267
300257	315	1	11	11	163.787	4.93139	162
300258	316	1	25	22	69.8445	3.58576	210
300259	317	1	42	44	38.0486	1.82115	278
300265	318	1	24	17	97.903	4.43892	147
300267	319	1	63	43	173.794	7.56465	183
300273	320	1	21	24	79.1046	4.29413	168
300274	321	1	179	129	456.925	14.6877	439
300279	322	1	9	5	78.7404	2.36787	74
300281	323	1	31	46	31.3804	1.21605	85
300283	324	1	2	0	62.7864	2.58907	149
300285	325	1	0	4	53.2684	3.503	184
300286	326	1	24	35	30.7171	2.78728	209
300289	327	1	2	13	68.1676	2.94281	63
300294	328	1	32	20	54.3183	3.06123	131
300304	329	1	82	65	43.1515	3.24366	203
300305	330	1	8	9	52.1133	2.14537	59
300320	331	1	26	8	82.8787	2.78671	105
300321	332	1	2	1	45.3215	1.50253	113
300325	333	1	9	4	156.803	5.89278	67
300328	334	1	13	7	55.5226	3.13398	375
300334	335	1	12	14	60.462	6.86191	92
300341	336	1	19	27	71.4033	3.22527	148
300342	337	1	26	21	53.3773	2.28069	123
300345	338	1	2	3	23.1584	2.24601	44
300357	339	1	2	0	26.7106	1.64521	62
300358	340	1	295	214	97.4829	9.89368	481
300360	341	1	12	15	108.684	4.86939	184
300368	342	1	60	34	50.8923	3.9371	343
300374	343	1	76.8	15	45.066	0.515619	36
300375	344	1	11	5	98.5322	3.2773	114
300381	345	1	34	29	70.3473	3.7573	274
300382	346	1	3	8	34.8332	1.74761	129
300396	347	1	6	18	56.7326	5.00914	492
300398	348	1	13	3	43.2073	3.32849	96
300400	349	1	0	21	25.7441	2.01121	113
300401	350	1	1	6	15.1221	1.43878	41
300403	351	1	9	44	69.6305	2.56422	150
300410	352	1	31	39	35.7084	2.10579	148
300411	353	1	5	5	33.5569	1.2585	40
300412	354	1	19	24	21.7418	1.16812	99
300420	355	1	0	59	20.6713	1.05468	186
300423	356	1	0	10	31.4172	1.04252	61
300425	357	1	0	12	32.9557	1.32179	98
300427	358	1	222.6	25	30.5255	1.70147	115
300429	359	1	49.5	2	33.4439	2.27975	125
300430	360	1	0	9	34.4496	1.07134	173
300434	361	1	0.5	1	11.7112	0.882296	29
300436	362	1	13.2	4	30.8923	2.62606	79
300438	363	1	0	11	87.8736	3.58722	280
300439	364	1	0	31	68.3141	3.99308	204
300442	365	1	0	5	54.0612	2.46854	110
300443	366	1	11	1	66.1204	2.4648	66
300446	367	1	8	6	24.1401	1.63294	60
300447	368	1	0	10	25.1264	2.21412	64
300457	369	1	0	19	36.5171	2.38357	109
300463	370	1	0	33	106.517	5.72573	191
300466	371	1	0	15	23.3244	1.01658	133
300471	372	1	371.3	40	111.32	6.47219	349
300472	373	1	12.6	14	21.4272	1.40491	92
300475	374	1	945.4	33	38.4611	1.63277	33
300478	375	1	2	10	54.2311	2.85409	53
300481	376	1	2.4	1	35.0213	1.8193	43
300482	377	1	23.2	34	42.878	4.56057	185
300485	378	1	0	3	60.7138	4.25065	97
300489	379	1	4.8	0	12.9179	0.482824	45
300491	380	1	0	8	18.5472	2.0098	97
300497	381	1	10.8	3	57.9743	1.83315	149
600006	382	1	223	604	1687.52	64.0355	900
600019	383	1	1002	659	16379	344.9	1105
600063	384	1	5	5	348.464	10.5578	530
600066	385	1	447	489	3121.09	122.885	2842
600096	386	1	82	51	5026.69	20.8085	423
600104	387	1	1429	884	66137.4	837.14	21585
600110	388	1	30	31	172.647	8.21352	158
600127	389	1	15	12	228.524	0.59358	105
600129	390	1	2	3	716.463	3.42828	305
600137	391	1	10	3	20.5196	0.616755	13
600143	392	1	161	129	1568.21	74.2695	768
600156	393	1	8	5	76.3367	0.732131	123
600160	394	1	43	35	951.616	11.8218	475
600177	395	1	0	6	1452.74	2.419	641
600182	396	1	0	1	316.96	0.319531	166
600195	397	1	19	12	423.419	30.9346	556
600196	398	1	84	36	1260.86	83.0203	887
600202	399	1	8	4	75.7259	2.1691	168
600206	400	1	55	47	258.955	10.6377	205
600210	401	1	55	30	838.975	14.1888	1475
600218	402	1	77	61	285.619	9.50142	395
600222	403	1	2	0	101.738	1.63068	197
600232	404	1	4	9	111.475	2.50743	152
600235	405	1	2	2	141.143	5.0015	180
600249	406	1	31	36	135.319	2.48895	274
600252	407	1	44	12	134.309	4.81674	60
600255	408	1	8	6	577.196	5.95458	278
600261	409	1	47	30	425.792	15.7895	987
600276	410	1	18	16	931.596	89.1674	1693
600290	411	1	23	32	205.988	4.55703	262
600302	412	1	16	23	64.2313	2.6677	159
600303	413	1	13	32	443.185	5.46296	417
600308	414	1	22	20	941.678	17.3644	811
600312	415	1	117	86	583.06	22.0209	344
600343	416	1	54	31	150.336	3.94683	455
600352	417	1	26	24	1484.21	52.5291	268
600362	418	1	113	93	18578.2	171.394	653
600372	419	1	228	164	680.947	66.9318	2723
600399	420	1	12	0	455.769	18.1458	1021
600409	421	1	34	44	1369.39	30.0091	970
600422	422	1	30	33	491.569	7.89535	157
600423	423	1	7	11	262.937	9.43492	385
600433	424	1	2	6	129.522	4.22632	210
600439	425	1	14	10	194.519	5.26309	699
600448	426	1	43	10	227.483	13.9822	1430
600458	427	1	227	231	1082.51	56.2897	1369
600469	428	1	44	44	635.785	20.2346	793
600481	429	1	63	48	311.645	8.41456	271
600482	430	1	28	35	575.065	32.4616	697
600486	431	1	18	16	311.413	14.115	232
600493	432	1	2	1	71.994	0.549586	63
600495	433	1	6	18	201.026	7.53266	137
600500	434	1	125	25	4374.57	28.3226	158
600518	435	1	24	20	1806.68	7.70031	534
600521	436	1	39	30	350.036	27.2724	669
600526	437	1	26	45	338.416	10.1433	592
600535	438	1	94	61	1322.17	50.31	912
600549	439	1	106	65	775.484	25.3042	1270
600550	440	1	125	92	402.743	20.6277	357
600557	441	1	51	15	282.045	35.5185	337
600560	442	1	25	10	53.6232	4.32019	25
600566	443	1	3	6	376.784	12.7124	330
600567	444	1	0	2	978.7	25.9155	468
600572	445	1	35	38	530.197	12.0743	643
600573	446	1	0	12	75.1548	0.59774	103
600594	447	1	27	9	330.252	10.4812	53
600613	448	1	6	8	159.291	2.08608	28
600616	449	1	13	2	106.722	5.621	20
600619	450	1	121	99	589.626	27.1663	754
600623	451	1	107	162	4061.63	41.0779	552
600651	452	1	71	76	507.181	11.9438	378
600660	453	1	151	166	1357.35	59.2889	2712
600737	454	1	20	18	1166.76	1.05997	589
600740	455	1	3	8	336.584	0.23387	43
600741	456	1	115	484	9112.02	153.973	1824
600750	457	1	10	9	259.735	4.87181	180
600779	458	1	4	4	85.4867	0.495697	33
600796	459	1	1	0	47.402	2.5928	65
600808	460	1	252	115	4510.89	67.221	3732
600809	461	1	16	16	412.856	1.34286	247
600812	462	1	36	39	790.25	17.0439	409
600819	463	1	7	16	274.774	6.11672	127
600835	464	1	155	108	1929.55	68.0839	237
600841	465	1	18	0	216.318	11.6458	303
600854	466	1	14	10	25.8771	2.22944	86
600867	467	1	8	0	166.931	8.03762	263
600869	468	1	77	96	1171.1	13.7062	538
600879	469	1	179	104	560.933	21.6297	645
600882	470	1	190	122	36.0861	1.6389	149
600889	471	1	5	6	151.847	0.470457	28
600893	472	1	573	473	2348	29.9121	1361
600894	473	1	170	179	482.595	15.6136	495
600962	474	1	0	6	109.791	1.0877	118
600983	475	1	38	151	546.819	16.5199	452
601002	476	1	4	3	227.811	2.56116	210
601113	477	1	1	1	159.219	4.90157	195
601216	478	1	13	10	483.339	17.0776	524
601218	479	1	1	1	177.171	5.96476	234
601233	480	1	29	59	2175.37	25.2124	407
601311	481	1	16	19	537.698	20.1059	708
601599	482	1	3	4	236.984	1.45611	20
601633	483	1	997	881	7595.46	276.061	15920
601717	484	1	49	39	451.086	18.5762	619
601766	485	1	2668	419	24191.3	995.021	33457
601777	486	1	525	606	1241.11	68.0286	709
601799	487	1	60	53	246.752	10.2685	457
601877	488	1	304	376	1202.65	50.0385	1275
601890	489	1	27	11	149.975	6.88278	212
601996	490	1	3	2	115.623	0.21867	47
603001	491	1	9	8	331.882	3.38706	230
603006	492	1	0	0	68.3635	0.674352	97
603011	493	1	39	26	48.24	1.67575	153
603012	494	1	0	11	100.711	4.54804	180
603015	495	1	184.8	24	38.6579	4.37383	208
603020	496	1	6.8	8	183.099	2.06325	182
603021	497	1	0	39	72.5924	1.15148	109
603022	498	1	22.5	8	50.2858	0.568108	32
603077	499	1	0	0	286.264	0.428635	35
603088	500	1	11	10	18.9915	1.09245	60
603116	501	1	423	7	296.687	3.40682	345
603158	502	1	0	3	62.4526	2.1983	173
603188	503	1	12	9	229.031	7.75473	408
603198	504	1	148	50	292.68	1.82653	218
603309	505	1	0	19	54.8871	2.03194	125
603311	506	1	14.4	4	41.868	1.63781	78
603315	507	1	108.8	18	42.1156	1.335	67
603355	508	1	2952.6	216	400.274	14.5851	470
603366	509	1	38	41	259.483	11.6906	365
603369	510	1	22	42	242.492	3.4031	135
603398	511	1	25	0	30.9457	0.974679	47
603508	512	1	247	21	73.5377	9.5363	402
603518	513	1	0	31	82.4352	2.83884	137
603555	514	1	44	56	196.902	3.64843	303
603567	515	1	6.4	5	207.306	9.29658	620
603599	516	1	1719.9	62	132.548	8.04352	161
603601	517	1	0	15	23.3623	1.41148	66
603606	518	1	0	10	182.159	3.31635	93
603616	519	1	70	12	60.723	1.77867	147
603669	520	1	127.6	15	55.0645	3.85759	198
603686	521	1	262.2	0	153.2	5.47758	153
603696	522	1	1.2	2	26.6136	0.903947	31
603699	523	1	31	26	214.988	3.84005	282
603703	524	1	0	3	36.034	1.16323	62
603766	525	1	580	623	704.272	20.5787	731
603789	526	1	999.6	49	58.5343	3.09172	46
603799	527	1	0	3	402.926	4.59811	160
603800	528	1	142.6	39	59.0323	2.39461	142
603898	529	1	336.6	52	108.198	4.17918	276
603899	530	1	0	89	374.911	10.5787	328
603901	531	1	1757.4	95	90.0471	4.29482	195
603969	532	1	729	19	139.645	3.87003	186
603997	533	1	57.6	12	104.807	3.42768	157
603998	534	1	2	8	46.8559	2.63395	235
000049	1	2	135	87	855.335	19.9308	776
000059	2	2	3	7	2853.33	7.66759	352
000070	3	2	22	22	452.198	20.9361	558
000333	4	2	10673	6356	15592.6	0.599603	8741
000400	5	2	612	242	941.864	45.6624	2329
000422	6	2	13	8	1488.42	8.50147	781
000423	7	2	41	63	619.327	16.6644	336
000513	8	2	36	40	750.174	47.0868	356
000519	9	2	36	41	372.638	17.8527	1364
000521	10	2	174	226	1228.11	67.4686	1204
000525	11	2	120	83	346.815	7.16262	721
000538	12	2	17	24	2197.12	8.91868	679
000541	13	2	53	34	330.045	10.9164	259
000550	14	2	119	86	2611.17	192.137	2225
000570	15	2	30	27	223.826	7.81631	365
000572	16	2	51	24	1361.77	71.422	1657
000576	17	2	30	15	46.3921	0.797461	59
000589	18	2	4	20	547.774	15.1669	689
000590	19	2	1	4	31.1187	0.590222	69
000595	20	2	43	12	34.8725	1.1785	190
000619	21	2	13	11	312.207	5.65663	439
000623	22	2	13	6	268.304	8.98112	158
000625	23	2	905	1170	7700.24	317.663	6640
000630	24	2	49	19	8497.46	99.2012	1211
000637	25	2	12	14	290.221	5.28513	135
000650	26	2	0	5	349.714	2.742	251
000683	27	2	6	5	895.681	6.33156	95
000700	28	2	25	15	312.845	11.005	236
000707	29	2	5	4	389.277	13.3356	531
000726	30	2	48	45	586.446	28.7441	1703
000738	31	2	105	12	245.482	10.7459	882
000782	32	2	1	3	237.246	7.73345	133
000792	33	2	19	21	1016.09	1.1043	1008
000811	34	2	39	9	296.347	10.1507	266
000816	35	2	21	12	179.835	6.93472	309
000818	36	2	0	8	255.451	0.508771	286
000819	37	2	1	0	133.59	1.61658e-05	10
000831	38	2	0	5	43.8962	0.481066	7
000848	39	2	6	9	247.147	1.2957	156
000868	40	2	446	483	466.405	15.3202	509
000880	41	2	26	44	171.002	9.05382	332
000902	42	2	31	23	811.406	9.928	369
000908	43	2	35	11	258.873	14.8467	421
000911	44	2	32	12	351.845	3.58587	483
000912	45	2	4	4	299.919	2.35962	50
000915	46	2	26	16	151.444	5.83031	236
000919	47	2	0	0	350.848	3.56827	137
000931	48	2	0	0	144.958	1.12718	157
000933	49	2	1	4	1657.09	7.9643	421
000949	50	2	3	3	360.624	11.3814	1069
000969	51	2	69	66	384.431	14.4982	801
000989	52	2	44	32	262.137	7.75697	332
000999	53	2	71	94	880.561	27.7725	283
001696	54	2	44	127	447.125	10.0957	474
002002	55	2	3	1	603.7	7.9385	172
002004	56	2	119	71	695.371	24.6218	865
002005	57	2	106	106	397.036	25.5393	801
002006	58	2	35	33	68.3866	2.65824	104
002008	59	2	388	342	682.244	58.0516	3026
002009	60	2	136	156	238.901	8.10527	254
002028	61	2	59	56	431.738	33.6075	688
002029	62	2	7	0	258.785	7.31965	138
002030	63	2	20	23	157.702	15.0033	140
002031	64	2	4	13	80.1902	3.91809	335
002032	65	2	915	849	1171.29	34.8997	1245
002054	66	2	47	20	236.461	7.16829	278
002056	67	2	119	90	461.806	20.4791	1198
002073	68	2	154	58	189.501	19.5217	1042
002085	69	2	34	43	929.973	24.2441	1050
002090	70	2	32	24	183.748	13.4785	290
002094	71	2	20	21	232.451	1.73325	95
002096	72	2	4	10	260.922	7.94514	398
002100	73	2	12	8	435.7	7.68907	115
002101	74	2	8	11	262.572	11.3531	563
002102	75	2	0	1	86.9811	1.94035	142
002107	76	2	8	2	55.1809	2.96694	208
002111	77	2	73	76	152.48	8.46253	334
002122	78	2	31	29	211.596	8.56663	436
002141	79	2	9	6	85.7263	1.87168	194
002144	80	2	7	17	55.8522	2.12509	153
002150	81	2	11	10	101.578	1.48679	82
002152	82	2	134	215	433.691	36.0753	1097
002154	83	2	1	17	196.885	3.3286	310
002169	84	2	20	14	137.077	6.33235	390
002170	85	2	23	46	196.152	6.7443	445
002177	86	2	78	46	75.5826	9.36404	179
002184	87	2	22	12	171.403	9.68065	344
002190	88	2	92	76	220.085	11.0858	593
002191	89	2	245	171	272.25	13.6184	539
002196	90	2	7	16	102.876	4.59688	272
002197	91	2	20	13	176.069	8.89231	349
002203	92	2	27	27	1756.58	24.7179	312
002218	93	2	60	81	111.918	8.03299	231
002223	94	2	37	60	258.098	11.9097	491
002224	95	2	6	14	81.9247	3.38612	134
002227	96	2	40	23	35.3888	4.27242	316
002229	97	2	20	19	82.9781	3.19255	189
002237	98	2	18	5	1607.59	50.2448	408
002243	99	2	8	40	103.591	5.21801	409
002248	100	2	14	16	16.4414	0.956914	72
002249	101	2	187	150	667.177	28.6026	1578
002250	102	2	25	13	303.854	15.9778	590
002252	103	2	13	12	228.064	7.60805	120
002254	104	2	16	15	154.981	5.40891	199
002255	105	2	63	49	104.462	4.92922	203
002262	106	2	12	9	295.861	8.23824	224
002270	107	2	33	13	101.639	4.04669	152
002271	108	2	127	75	686.297	31.4431	262
002272	109	2	10	11	59.7659	1.38649	99
002275	110	2	2	20	149.532	6.50898	209
002276	111	2	71	69	625.455	21.7868	610
002283	112	2	60	20	178.579	8.86023	302
002284	113	2	25	32	335.192	14.1344	438
002287	114	2	1	4	94.9367	4.24298	209
002290	115	2	28	12	102.972	4.40636	181
002291	116	2	2	0	145.516	1.59823	170
002292	117	2	607	551	329.477	22.742	1943
002293	118	2	37	24	309.041	8.12417	276
002294	119	2	36	21	375.832	29.7575	598
002295	120	2	3	3	381.285	1.06018	244
002300	121	2	7	27	341.108	12.9527	263
002301	122	2	13	15	280.879	4.49154	443
002302	123	2	54	32	1130.34	19.1519	859
002311	124	2	44	13	2665.23	19.4516	947
002317	125	2	16	13	165.93	14.6379	296
002324	126	2	40	12	309.6	14.0595	221
002327	127	2	0	2	226.625	3.15327	219
002328	128	2	32	20	388.328	9.04552	263
002330	129	2	0	1	154.47	0.116003	77
002333	130	2	49	37	95.8012	5.12812	147
002338	131	2	18	23	33.5155	3.69865	292
002339	132	2	73	23	139.376	9.23432	927
002341	133	2	35	19	129.598	5.57299	256
002342	134	2	32	30	133.834	6.97486	129
002346	135	2	4	8	41.3563	1.42564	99
002347	136	2	30	33	35.9654	1.234	78
002353	137	2	83	53	277.826	12.1977	1196
002355	138	2	6	34	126.976	4.35443	441
002361	139	2	42	15	138.545	4.88113	166
002363	140	2	5	8	144.29	4.42871	211
002364	141	2	54	36	87.3677	8.09957	517
002367	142	2	314	115	324.908	13.264	457
002370	143	2	4	3	74.7394	2.67745	219
002372	144	2	138	105	325.637	9.39909	248
002378	145	2	15	14	128.568	6.79676	448
002381	146	2	7	43	105.093	5.23765	120
002385	147	2	171	134	1651.07	52.0197	1630
002386	148	2	26	26	1225.67	12.8498	430
002391	149	2	23	5	179.688	8.53795	302
002393	150	2	12	12	83.0248	6.36837	274
002397	151	2	59	47	141.822	4.61547	385
002399	152	2	3	1	221.66	6.92593	119
002403	153	2	170	185	249.759	10.3423	167
002407	154	2	33	70	280.101	12.5798	512
002411	155	2	115	116	365.089	12.66	735
002412	156	2	4	2	78.2811	3.7126	232
002420	157	2	61	47	564.15	16.3744	509
002424	158	2	15	3	217.08	7.37738	190
002432	159	2	5	9	41.19	8.71332	560
002437	160	2	25	11	292.522	13.4102	141
002438	161	2	86	51	58.8709	2.99372	180
002448	162	2	55	37	115.224	5.51365	641
002451	163	2	9	6	49.0989	1.37552	25
002454	164	2	79	61	317.204	15.2999	284
002455	165	2	22	12	201.32	4.33768	81
002457	166	2	19	14	77.3865	2.31601	89
002459	167	2	3	17	31.6434	1.56296	78
002466	168	2	24	7	382.8	0.640092	179
002478	169	2	25	24	216.208	8.36612	253
002480	170	2	28	87	148.976	5.94401	375
002486	171	2	29	25	71.3623	2.30621	228
002487	172	2	14	10	94.152	3.8259	268
002488	173	2	41	4	222.736	11.3234	468
002489	174	2	77	91	371.798	9.53094	667
002491	175	2	83	65	406.221	16.1659	614
002494	176	2	6	0	49.1862	1.28901	98
002495	177	2	10	5	29.2393	1.3392	65
002496	178	2	13	12	572.584	10.2653	618
002498	179	2	11	28	405.7	17.1634	296
002501	180	2	0	13	250.787	7.95434	122
002510	181	2	93	48	193.343	7.81119	883
002513	182	2	7	5	142.813	4.45137	214
002516	183	2	17	20	225.653	2.85639	221
002527	184	2	78	59	267.311	14.575	673
002529	185	2	92	139	20.1189	7.09891	125
002531	186	2	9	16	221.911	11.4709	156
002532	187	2	32	126	129.205	4.26501	289
002533	188	2	42	33	306.402	13.4439	278
002538	189	2	0	2	276.284	9.38379	351
002539	190	2	44	46	595.302	1.55847	240
002540	191	2	34	50	265.965	10.9765	317
002543	192	2	181	158	486.227	17.3121	531
002545	193	2	7	12	162.527	4.79697	285
002546	194	2	41	24	57.2515	6.11738	371
002547	195	2	42	51	248.613	8.14938	723
002550	196	2	16	18	76.1166	4.4022	140
002552	197	2	28	20	17.6667	1.45424	60
002553	198	2	24	29	31.3761	1.67846	92
002557	199	2	11	0	344.413	1.4414	25
002562	200	2	9	3	104.255	4.84223	207
002563	201	2	0	2	1045.8	27.0191	501
002569	202	2	0	0	36.2339	0.5479	20
002570	203	2	4	7	271.029	4.41597	65
002585	204	2	20	0	250.269	7.94739	122
002588	205	2	63	24	610.675	18.0043	652
002590	206	2	30	44	218.805	6.86215	261
002594	207	2	1198	1019	10144.1	448.439	23814
002597	208	2	79	51	368.145	7.44353	325
002603	209	2	58	20	374.525	23.7738	667
002610	210	2	110	26	382.842	3.61919	115
002613	211	2	36	46	86.0021	6.70238	226
002614	212	2	92	91	338.371	13.3667	856
002615	213	2	61	74	131.523	5.40741	361
002616	214	2	12	18	186.94	3.73109	191
002623	215	2	5	16	136.848	5.3233	114
002625	216	2	73	21	41.3381	1.58371	81
002626	217	2	9	3	163.015	4.40549	228
002630	218	2	38	32	333.384	7.88152	186
002632	219	2	13	55	51.1561	2.42855	103
002641	220	2	135	58	369.351	12.4538	446
002643	221	2	50	35	181.117	10.561	407
002646	222	2	14	11	140.902	1.36364	137
002653	223	2	55	7	140.746	17.2231	336
002658	224	2	18	16	97.8548	5.62622	172
002661	225	2	9	6	212.11	3.41549	116
002665	226	2	10	12	87.7416	3.27961	245
002667	227	2	13	8	8.92094	1.45354	58
002668	228	2	41	86	494.257	21.8094	716
002669	229	2	4	7	58.2399	2.96239	114
002677	230	2	28	15	65.2631	2.54672	93
002678	231	2	27	22	153.548	8.2201	406
002685	232	2	12	3	209.825	1.05755	34
002688	233	2	8	1	146.636	4.68745	253
002689	234	2	1	4	121.541	4.78101	754
002698	235	2	29	31	61.5447	4.11597	157
002701	236	2	37	21	744.966	9.86931	102
002702	237	2	45	48	90.6456	1.06566	60
002705	238	2	439	447	684.837	20.793	2128
002706	239	2	74	66	120.174	8.14319	397
002708	240	2	18	58	109.051	4.56695	357
002718	241	2	212	120	49.814	1.72923	92
002719	242	2	17	23	54.8826	0.573979	19
002730	243	2	16	6	60.6362	3.00713	160
002733	244	2	0	16	245.182	4.7822	134
002734	245	2	6	1	113.767	4.01923	190
002740	246	2	0	35	116.112	1.02197	45
002741	247	2	12	5	97.2269	3.36087	128
002743	248	2	36	26	233.481	7.53845	18
002747	249	2	45	30	66.5049	6.35491	235
002750	250	2	2	0	21.9246	2.09087	42
002751	251	2	0	4	62.7908	2.73898	103
002759	252	2	100	115	48.9101	1.75108	96
002760	253	2	0	3	30.0946	0.879375	120
002762	254	2	0	0	37.7854	1.18603	102
002767	255	2	3	11	28.7169	1.95057	85
002768	256	2	6	2	125.761	4.09885	181
002787	257	2	43	54	98.6815	3.28429	139
300001	258	2	186	165	598.873	17.1327	885
300003	259	2	159	109	339.975	22.3196	1035
300004	260	2	23	26	87.737	3.67155	177
300009	261	2	20	34	83.2565	7.73226	306
300011	262	2	7	12	93.5283	7.37521	237
300016	263	2	6	5	48.9079	2.9689	53
300018	264	2	27	24	35.1972	5.03056	381
300019	265	2	21	11	63.968	3.67552	133
300024	266	2	148	94	199.361	9.82537	2364
300030	267	2	17	18	50.6964	4.02083	176
300034	268	2	18	9	66.8067	2.84555	245
300039	269	2	3	3	146.78	5.29499	525
300056	270	2	25	13	92.947	4.74901	143
300057	271	2	26	33	219.208	7.17719	171
300064	272	2	63	70	94.5513	3.11806	220
300072	273	2	69	47	1718.74	23.0166	324
300073	274	2	15	11	130.838	7.31676	106
300086	275	2	7	9	46.223	1.41144	140
300093	276	2	16	17	34.5353	1.33173	154
300095	277	2	46	39	58.2692	3.35134	200
300105	278	2	59	43	43.5817	6.95944	169
300108	279	2	0	3	73.1867	1.67986	81
300111	280	2	0	0	157.138	5.76913	132
300116	281	2	6	183	374.471	16.527	434
300119	282	2	85	17	95.0842	10.5025	294
300122	283	2	2	3	43.7203	7.50004	206
300124	284	2	85	154	358.828	38.2148	1290
300137	285	2	19	22	77.4062	4.76314	125
300141	286	2	25	20	39.8727	2.42192	79
300146	287	2	43	34	226.384	10.1324	279
300147	288	2	7	24	182.558	10.4145	607
300151	289	2	6	10	57.6776	2.82026	179
300153	290	2	2	18	79.9131	3.84926	84
300160	291	2	18	5	112.476	3.87965	175
300165	292	2	39	35	42.1961	3.59637	420
300169	293	2	23	18	80.6299	3.44679	71
300171	294	2	261	246	130.18	9.17832	478
300173	295	2	64	60	71.7975	3.30098	75
300181	296	2	0	1	82.3567	2.22958	152
300195	297	2	61	54	112.85	7.64607	340
300196	298	2	3	4	173.325	5.94267	183
300199	299	2	75	39	83.8282	5.98674	254
300202	300	2	20	19	91.1838	5.99473	545
300207	301	2	37	22	789.408	30.3762	2026
300208	302	2	1	3	117.585	3.28708	23
300210	303	2	21	38	44.8741	2.86566	172
300218	304	2	66	72	137.733	7.77168	357
300221	305	2	15	15	141.231	6.48629	172
300224	306	2	26	20	155.648	10.2127	353
300225	307	2	3	3	77.4811	2.52679	209
300230	308	2	14	57	179.097	6.78378	698
300233	309	2	33	18	139.253	5.89349	338
300234	310	2	16	11	35.534	2.37509	104
300239	311	2	1	2	31.0386	1.27718	67
300246	312	2	6	27	58.2661	3.36723	190
300252	313	2	46	21	197.64	10.0971	257
300254	314	2	5	4	73.1448	3.81003	267
300257	315	2	10	34	169.366	6.05871	253
300258	316	2	20	5	88.0985	4.95947	375
300259	317	2	31	67	49.6025	2.76526	447
300265	318	2	22	19	142.435	6.32527	156
300267	319	2	84	19	265.277	9.57338	215
300273	320	2	9	1	90.1181	5.99841	258
300274	321	2	160	138	588.594	25.9992	634
300279	322	2	4	11	129.989	4.31101	152
300281	323	2	43	24	34.8275	1.91304	89
300283	324	2	3	9	76.3998	2.60869	150
300285	325	2	9	0	67.0302	4.5805	205
300286	326	2	23	19	32.2905	2.80514	219
300289	327	2	12	6	52.2933	3.11919	82
300294	328	2	5	13	92.8035	5.35665	156
300304	329	2	68	74	52.5124	3.72021	230
300305	330	2	8	14	51.0117	2.63026	57
300320	331	2	4	19	83.8969	2.70675	116
300321	332	2	2	1	42.3936	1.77361	115
300325	333	2	8	7	154.974	7.4403	94
300328	334	2	7	24	55.1986	3.99405	347
300334	335	2	7	5	73.4502	7.48515	156
300341	336	2	26	20	71.7524	3.17185	119
300342	337	2	24	10	64.1647	2.95337	163
300345	338	2	16	13	19.482	1.78731	37
300357	339	2	0	0	30.5966	1.76896	58
300358	340	2	225	183	95.5924	10.0067	506
300360	341	2	4	8	117.059	5.54768	260
300368	342	2	69	65	66.2764	6.69815	719
300374	343	2	16	5	81.3408	0.428075	30
300375	344	2	15	13	106.651	4.40134	121
300381	345	2	11	28	148.279	9.78279	334
300382	346	2	19	6	38.0838	1.96222	140
300396	347	2	23	8	74.3818	8.13371	482
300398	348	2	7	8	38.3373	3.75946	121
300400	349	2	0	30	32.2057	1.90713	116
300401	350	2	2	3	32.2641	1.62994	60
300403	351	2	20	33	74.3334	3.22838	159
300410	352	2	69	81	58.8573	3.64581	324
300411	353	2	26	15	33.7102	1.48161	50
300412	354	2	55	33	29.5875	1.51522	138
300420	355	2	26	37	59.4733	3.19411	161
300423	356	2	12	8	22.8748	1.08592	61
300425	357	2	5	19	47.8445	1.66961	110
300427	358	2	42	20	40.2507	2.656	118
300429	359	2	15	3	43.0962	2.62987	135
300430	360	2	8	1	36.5744	1.6061	226
300434	361	2	1	1	15.923	1.02953	38
300436	362	2	12	3	30.6748	6.76317	82
300438	363	2	5	6	124.643	5.03249	328
300439	364	2	18	11	103.838	5.73813	210
300442	365	2	7	2	56.4525	2.7853	122
300443	366	2	5	4	62.3821	2.16816	90
300446	367	2	5	4	25.6303	2.16894	62
300447	368	2	13	7	41.0282	4.01923	122
300457	369	2	3	20	83.3814	4.93261	200
300463	370	2	47	34	145.959	8.52331	352
300466	371	2	10	11	32.4915	1.85747	261
300471	372	2	47	31	127.551	3.28545	346
300472	373	2	18	35	21.4787	1.54512	95
300475	374	2	58	88	47.2023	1.87352	51
300478	375	2	2	0	55.0557	3.64389	57
300481	376	2	2	2	36.8429	3.05169	57
300482	377	2	2	32	53.6621	6.12158	269
300485	378	2	0	1	60.4155	8.81705	88
300489	379	2	3	3	13.4986	0.577535	34
300491	380	2	5	6	21.828	2.43211	147
300497	381	2	6	1	74.8713	3.06468	144
600006	382	2	259	466	1570.39	64.4577	778
600019	383	2	864	760	18182.2	363.186	1060
600063	384	2	10	11	347.396	11.9811	662
600066	385	2	595	350	3514.75	144.57	3016
600096	386	2	74	71	5160.17	22.4374	380
600104	387	2	1498	1446	73160.5	933.126	22563
600110	388	2	13	6	196.295	5.81314	114
600127	389	2	10	2	217.376	0.707464	81
600129	390	2	22	21	763.535	5.26825	309
600137	391	2	6	25	26.3819	0.844088	15
600143	392	2	170	198	1763.81	84.0276	949
600156	393	2	2	3	58.1516	0.675272	195
600160	394	2	25	26	990.288	19.2126	411
600177	395	2	6	4	1460.29	1.30755	243
600182	396	2	1	0	296.43	0.553872	169
600195	397	2	37	30	389.595	22.9878	593
600196	398	2	82	48	1434.2	109.701	986
600202	399	2	5	8	25.97	1.97324	159
600206	400	2	63	59	373.331	12.6207	254
600210	401	2	33	40	819.217	15.5397	1405
600218	402	2	86	53	292.254	10.8156	351
600222	403	2	7	1	93.4614	3.9234	222
600232	404	2	6	3	100.97	2.53404	152
600235	405	2	3	11	143.944	3.94962	179
600249	406	2	18	15	153.121	2.51841	399
600252	407	2	30	13	163.732	6.18346	55
600255	408	2	9	11	504.071	6.67086	232
600261	409	2	43	55	430.698	18.1266	974
600276	410	2	19	17	1087.62	117.46	2142
600290	411	2	41	42	173.764	5.58699	160
600302	412	2	35	32	56.0074	2.92332	161
600303	413	2	32	10	366.342	4.70342	432
600308	414	2	4	4	1059.79	7.08005	806
600312	415	2	203	167	869.58	31.1831	580
600343	416	2	54	53	176.83	3.74326	371
600352	417	2	38	39	1211.33	54.3556	312
600362	418	2	123	47	19834.1	230.883	2473
600372	419	2	270	223	682.223	60.4407	3325
600399	420	2	9	9	458.584	17.6015	1011
600409	421	2	50	39	1544.78	27.105	1338
600422	422	2	70	51	500.059	9.83791	159
600423	423	2	4	5	203.569	1.8164	182
600433	424	2	10	8	170.583	6.00981	221
600439	425	2	0	7	177.535	4.57207	612
600448	426	2	2	4	231.482	15.0224	430
600458	427	2	319	143	1141.31	61.8719	1441
600469	428	2	62	71	718.153	19.763	918
600481	429	2	58	49	197.486	9.10073	410
600482	430	2	27	258	2033.45	57.7191	3303
600486	431	2	25	13	287.154	13.8306	246
600493	432	2	5	10	74.7201	0.860677	97
600495	433	2	39	20	94.248	4.81185	136
600500	434	2	28	47	3985.96	31.5572	252
600518	435	2	29	35	2121.8	12.3561	570
600521	436	2	62	30	401.26	36.1052	1072
600526	437	2	58	22	361.707	10.9809	627
600535	438	2	41	55	1367.21	43.632	1142
600549	439	2	56	81	836.117	31.6391	1189
600550	440	2	249	174	398.866	19.3674	392
600557	441	2	69	25	294.145	35.8851	384
600560	442	2	19	20	45.5967	3.78249	58
600566	443	2	4	10	458.617	14.4104	351
600567	444	2	18	19	1189.69	30.9197	632
600572	445	2	24	88	590.232	13.1093	643
600573	446	2	10	19	60.547	0.846035	87
600594	447	2	10	11	361.453	18.7431	53
600613	448	2	11	8	156.654	1.4547	28
600616	449	2	13	14	105.432	5.5301	20
600619	450	2	156	132	723.895	32.1445	849
600623	451	2	196	118	4011.31	32.8834	272
600651	452	2	100	122	703.721	15.0084	571
600660	453	2	245	139	1629.54	72.1597	3027
600737	454	2	19	13	1329.13	0.887368	651
600740	455	2	4	1	395.897	1.76292	180
600741	456	2	564	209	12185.9	242.522	4401
600750	457	2	2	4	153.124	5.36592	164
600779	458	2	0	0	115.331	1.28354	37
600796	459	2	1	0	43.5374	1.80647	65
600808	460	2	183	197	4732.85	74.6375	3787
600809	461	2	7	6	431.858	1.12372	253
600812	462	2	54	29	792.398	15.8589	392
600819	463	2	29	31	288.53	8.0461	128
600835	464	2	143	123	1856.72	62.9088	296
600841	465	2	12	2	249.522	13.4206	301
600854	466	2	18	6	18.2813	0.235558	6
600867	467	2	3	4	200.039	8.66037	284
600869	468	2	128	110	1200.27	18.5495	534
600879	469	2	166	198	1132.16	32.0331	698
600882	470	2	182	0	50.1538	0.998275	46
600889	471	2	5	3	163.219	0.277637	23
600893	472	2	687	129	2178.17	32.7265	2140
600894	473	2	223	175	463.495	16.505	425
600962	474	2	2	1	94.5153	0.826666	115
600983	475	2	134	130	664.1	18.3007	564
601002	476	2	8	8	223.961	4.70723	79
601113	477	2	5	3	210.124	6.45534	238
601216	478	2	9	6	560.201	20.1982	503
601218	479	2	8	4	152.64	5.32402	230
601233	480	2	78	49	2508	19.763	464
601311	481	2	43	58	617.757	23.6149	1036
601599	482	2	4	0	351.846	2.08082	21
601633	483	2	722	919	9651.34	315.406	10236
601717	484	2	26	35	355.738	12.7132	399
601766	485	2	1015	1162	22521.8	960.478	34671
601777	486	2	666	458	1083.01	95.7584	709
601799	487	2	58	51	328.127	13.4509	679
601877	488	2	615	691	1976.92	74.0569	1241
601890	489	2	41	41	100.228	4.6658	247
601996	490	2	11	5	122.46	0.307984	39
603001	491	2	6	48	318.625	3.78485	241
603006	492	2	0	0	90.4487	0.964316	116
603011	493	2	32	27	63.6968	3.22611	196
603012	494	2	18	15	88.3252	4.90154	86
603015	495	2	42	33	52.0451	5.35219	248
603020	496	2	4	3	223.663	2.03311	166
603021	497	2	0	2	68.2682	1.42979	107
603022	498	2	9	5	47.2505	0.534078	32
603077	499	2	0	0	339.466	2.79143	40
603088	500	2	8	15	22.9664	1.33133	63
603116	501	2	45	31	281.6	4.24771	362
603158	502	2	8	19	75.9567	3.47112	235
603188	503	2	5	10	224.266	9.23602	405
603198	504	2	37	16	297.875	1.91318	226
603309	505	2	9	1	50.5314	2.32721	131
603311	506	2	8	3	47.8507	1.62899	89
603315	507	2	32	4	33.9164	0.980729	67
603355	508	2	259	177	429.085	17.2861	559
603366	509	2	82	84	230.565	8.74374	366
603369	510	2	38	14	250.429	1.39908	108
603398	511	2	10	0	27.604	0.97311	60
603508	512	2	65	42	59.8302	11.482	431
603518	513	2	5	3	72.9723	4.12125	289
603555	514	2	94	68	223.433	4.40633	551
603567	515	2	16	10	234.435	7.0343	622
603599	516	2	91	19	147.272	9.81697	162
603601	517	2	6	14	31.367	1.78947	80
603606	518	2	8	4	170.744	5.03573	156
603616	519	2	20	12	68.2511	2.35335	125
603669	520	2	22	12	46.9205	2.90992	226
603686	521	2	46	0	217.478	7.95732	241
603696	522	2	1	0	25.367	0.857476	28
603699	523	2	40	27	200.535	2.32903	276
603703	524	2	1	2	41.7639	1.29674	76
603766	525	2	423	494	831.69	25.5813	852
603789	526	2	98	34	51.0921	3.11188	71
603799	527	2	8	3	479.351	4.9375	153
603800	528	2	31	23	40.854	2.98138	146
603898	529	2	51	6	140.493	4.84864	318
603899	530	2	105	106	457.104	9.36021	357
603901	531	2	101	75	98.5635	4.96688	246
603969	532	2	54	28	145.492	4.65467	146
603997	533	2	24	17	143.677	4.00158	156
603998	534	2	3	4	52.3781	2.58591	265
000049	1	3	266	151	1204.84	33.3628	756
000059	2	3	5	9	3253.22	8.61653	256
000070	3	3	59	51	528.126	23.2971	726
000333	4	3	12202	9119	23227.6	814.785	10520
000400	5	3	631	425	996.866	47.0252	2103
000422	6	3	27	22	1153.64	6.65277	762
000423	7	3	128	83	711.396	21.6165	380
000513	8	3	52	31	823.198	55.1659	586
000519	9	3	61	53	460.8	19.1356	1402
000521	10	3	249	226	1620.87	73.0022	1570
000525	11	3	27	42	489.408	14.8901	797
000538	12	3	46	24	2346.25	8.05539	701
000541	13	3	53	61	366.7	12.2681	260
000550	14	3	141	157	3024.72	196.961	2417
000570	15	3	24	14	234.394	7.40169	373
000572	16	3	57	59	934.383	63.6487	1615
000576	17	3	19	9	45.832	0.70994	56
000589	18	3	28	6	671.57	16.937	622
000590	19	3	2	2	33.1499	0.530859	66
000595	20	3	15	9	42.049	1.35737	190
000619	21	3	26	29	297.944	4.89322	439
000623	22	3	7	2	287.244	9.02312	178
000625	23	3	1255	1077	7720.8	348.057	7177
000630	24	3	40	37	7954.13	96.4154	1229
000637	25	3	17	6	425.321	5.87412	140
000650	26	3	6	8	370.906	2.62162	233
000683	27	3	8	5	994.282	11.5096	176
000700	28	3	14	26	418.804	16.0104	386
000707	29	3	2	1	413.155	11.2893	413
000726	30	3	88	24	618.46	31.4799	1673
000738	31	3	6	8	246.397	9.62448	1335
000782	32	3	22	8	343.399	12.8	71
000792	33	3	42	35	1128.94	2.16806	1705
000811	34	3	10	23	333.109	10.589	278
000816	35	3	27	24	167.928	6.21834	245
000818	36	3	6	6	328.173	0.719865	254
000819	37	3	0	0	153.241	0.146661	10
000831	38	3	8	1	69.0792	0.451185	16
000848	39	3	15	15	203.786	1.09963	148
000868	40	3	745	472	525.795	13.552	524
000880	41	3	34	21	190.712	11.711	372
000902	42	3	25	27	871.584	9.50942	400
000908	43	3	40	27	249.31	17.6187	490
000911	44	3	1	0	280.456	0.47912	529
000912	45	3	2	1	360.388	4.23468	45
000915	46	3	31	21	170.53	4.86582	248
000919	47	3	0	0	307.995	2.86407	134
000931	48	3	0	9	167.969	1.43555	166
000933	49	3	4	6	1823.68	7.84299	435
000949	50	3	11	4	396.347	12.5526	1173
000969	51	3	97	83	449.635	17.0372	883
000989	52	3	24	20	366.413	8.90886	291
000999	53	3	189	80	1073.02	31.2524	343
001696	54	3	172	134	484.679	14.4955	540
002002	55	3	40	31	631.14	15.7998	452
002004	56	3	123	42	878.966	26.183	1021
002005	57	3	123	180	405.566	24.2659	810
002006	58	3	24	28	91.709	3.522	139
002008	59	3	502	434	1115.49	81.5059	3815
002009	60	3	167	176	237.218	8.82115	305
002028	61	3	94	64	433.726	34.5128	647
002029	62	3	7	4	297.678	6.90621	127
002030	63	3	43	31	148.837	15.8261	142
002031	64	3	33	16	111.433	4.9087	378
002032	65	3	1705	1407	1369.01	36.7974	1231
002054	66	3	17	28	236.944	7.1018	250
002056	67	3	151	88	579.946	23.4504	1238
002073	68	3	78	78	263.795	16.9443	878
002085	69	3	134	108	982.054	26.4133	1281
002090	70	3	41	24	222.514	15.0354	296
002094	71	3	14	0	451.263	2.56523	111
002096	72	3	21	31	253.218	6.53793	387
002100	73	3	9	3	446.776	6.57463	177
002101	74	3	21	34	482.73	17.4134	1291
002102	75	3	4	0	939.465	5.38398	152
002107	76	3	8	5	70.1179	3.03581	201
002111	77	3	74	50	174.09	9.38861	313
002122	78	3	47	21	244.858	9.50872	476
002141	79	3	2	7	112.278	2.88928	211
002144	80	3	31	19	61.2509	2.18143	149
002150	81	3	9	9	117.461	1.32104	80
002152	82	3	249	198	422.995	35.3729	1109
002154	83	3	13	8	250.999	3.48627	371
002169	84	3	22	19	176.713	6.49245	519
002170	85	3	63	49	200.649	6.63708	485
002177	86	3	100	41	54.9748	5.39837	132
002184	87	3	36	30	197.89	8.83615	274
002190	88	3	100	78	187.443	17.9299	665
002191	89	3	185	122	284.207	12.1355	469
002196	90	3	36	16	127.189	5.91288	271
002197	91	3	11	22	162.362	9.60695	385
002203	92	3	40	46	2877.13	38.9718	436
002218	93	3	71	68	146.177	8.55617	238
002223	94	3	92	67	341.744	12.0535	514
002224	95	3	22	5	87.0397	3.96129	118
002227	96	3	27	21	35.369	4.10718	276
002229	97	3	9	9	67.0664	2.31929	130
002237	98	3	8	3	1883.91	65.41	490
002243	99	3	37	27	118.146	5.54317	463
002248	100	3	3	6	10.7026	0.780481	55
002249	101	3	186	150	830.37	37.6978	1897
002250	102	3	31	27	396.344	19.1641	573
002252	103	3	4	3	186.019	9.29172	143
002254	104	3	21	20	150.041	5.0087	186
002255	105	3	32	24	113.049	6.89082	187
002262	106	3	17	8	327.474	11.1341	270
002270	107	3	7	6	174.539	3.95302	149
002271	108	3	195	121	993.223	44.9631	316
002272	109	3	6	5	58.3534	1.48623	122
002275	110	3	22	25	155.938	6.09105	211
002276	111	3	156	106	714.908	26.881	688
002283	112	3	23	14	291.554	12.0569	309
002284	113	3	85	88	382.465	15.2654	434
002287	114	3	3	3	101.624	4.01327	214
002290	115	3	18	12	138.142	5.62526	136
002291	116	3	0	0	145.085	2.71341	160
002292	117	3	593	604	351.481	28.9329	1472
002293	118	3	18	14	449.847	10.2399	276
002294	119	3	28	12	400.82	42.097	657
002295	120	3	8	4	526.044	0.909438	183
002300	121	3	68	44	395.114	12.5298	276
002301	122	3	37	30	307.013	6.27204	382
002302	123	3	82	60	1439.69	25.7696	926
002311	124	3	43	44	3141.56	24.7606	1089
002317	125	3	21	6	189.539	12.0024	378
002324	126	3	62	2	327.842	16.7381	214
002327	127	3	0	1	252.452	4.02477	260
002328	128	3	38	28	381.002	6.52068	205
002330	129	3	0	4	155.228	0.128562	85
002333	130	3	43	16	99.6295	4.7675	167
002338	131	3	29	15	35.5525	4.34503	243
002339	132	3	81	45	156.179	10.3831	743
002341	133	3	16	18	166.565	6.72261	363
002342	134	3	33	16	136.632	6.81106	148
002346	135	3	9	5	43.7329	1.51596	102
002347	136	3	40	39	42.2899	1.40845	108
002353	137	3	62	75	307.538	12.2663	1164
002355	138	3	40	9	180.266	5.40802	443
002361	139	3	8	20	176.392	6.27236	206
002363	140	3	8	10	166.418	5.1404	329
002364	141	3	46	32	83.5755	9.30479	569
002367	142	3	248	113	316.498	12.122	409
002370	143	3	2	0	87.5086	4.65397	229
002372	144	3	62	47	376.617	10.9767	309
002378	145	3	14	6	176.645	8.96063	436
002381	146	3	26	5	109.8	3.26247	72
002385	147	3	179	192	1808.49	50.4094	1635
002386	148	3	37	32	1474.99	13.1883	453
002391	149	3	19	17	216.661	9.44186	305
002393	150	3	1	1	99.3355	9.79562	279
002397	151	3	59	50	186.615	5.7301	396
002399	152	3	2	0	257.662	7.9347	136
002403	153	3	276	295	296.39	12.4484	224
002407	154	3	85	52	360.492	15.3293	466
002411	155	3	550	549	517.987	13.5139	751
002412	156	3	2	1	80.0851	2.95736	224
002420	157	3	57	26	549.804	14.5955	482
002424	158	3	7	4	250.098	7.07958	248
002432	159	3	3	6	57.6964	11.744	672
002437	160	3	20	14	293.527	14.2261	120
002438	161	3	73	38	72.9178	4.23038	207
002448	162	3	86	69	145.143	7.06235	567
002451	163	3	5	6	45.1085	0.882776	23
002454	164	3	110	72	402.623	19.187	340
002455	165	3	15	6	237.813	5.75706	83
002457	166	3	23	11	114.401	3.67818	94
002459	167	3	27	24	34.4404	1.80694	83
002466	168	3	26	30	527.833	2.73716	237
002478	169	3	27	16	337.194	12.0671	229
002480	170	3	26	53	160.205	9.99656	375
002486	171	3	25	7	85.2329	2.77779	108
002487	172	3	7	0	98.5277	3.04511	91
002488	173	3	25	43	289.602	10.6937	273
002489	174	3	61	41	437.734	8.0108	647
002491	175	3	157	89	408.386	19.8703	690
002494	176	3	1	1	61.174	1.2523	98
002495	177	3	9	12	27.6971	1.30523	63
002496	178	3	69	13	381.306	12.707	636
002498	179	3	31	12	457.869	21.0429	316
002501	180	3	21	9	292.512	9.02695	215
002510	181	3	44	48	186.351	7.10697	863
002513	182	3	7	6	178.578	5.52684	111
002516	183	3	21	6	223.596	2.33697	202
002527	184	3	116	99	328.433	15.5603	715
002529	185	3	153	108	26.2703	5.08663	164
002531	186	3	38	21	305.853	12.8134	172
002532	187	3	174	55	145.425	5.11381	341
002533	188	3	30	21	382.253	14.8295	385
002538	189	3	0	2	251.15	7.6403	308
002539	190	3	115	71	747.023	1.8103	300
002540	191	3	72	32	328.807	13.2721	422
002543	192	3	190	175	630.302	21.2496	581
002545	193	3	12	10	197.545	4.43285	312
002546	194	3	32	26	59.9288	5.23736	342
002547	195	3	120	107	367.114	10.8558	832
002550	196	3	26	12	102.812	6.08752	151
002552	197	3	25	15	23.0176	1.60585	54
002553	198	3	29	15	37.5702	1.84391	102
002557	199	3	25	19	347.647	2.04492	23
002562	200	3	4	1	150.969	6.36893	334
002563	201	3	5	21	1160.48	33.8726	753
002569	202	3	0	0	33.1829	0.498355	16
002570	203	3	8	7	256.721	3.86397	55
002585	204	3	11	11	291.701	9.26019	128
002588	205	3	65	73	507.733	15.192	774
002590	206	3	71	60	219.52	7.40498	306
002594	207	3	1987	1291	10220.3	600.671	27488
002597	208	3	64	24	432.287	11.4616	326
002603	209	3	46	42	393.823	24.6048	706
002610	210	3	13	18	468.629	2.9882	112
002613	211	3	66	36	109.424	6.84172	275
002614	212	3	181	169	414.332	12.8986	771
002615	213	3	87	72	138.871	5.01413	359
002616	214	3	20	17	182.635	3.55748	195
002623	215	3	28	10	155.592	5.24234	99
002625	216	3	30	34	36.6374	2.45279	265
002626	217	3	19	13	201.156	4.4945	224
002630	218	3	31	47	398.915	7.25777	231
002632	219	3	55	16	77.8522	3.18225	141
002641	220	3	119	54	440.957	13.9138	615
002643	221	3	228	35	237.03	17.5063	390
002646	222	3	9	11	127.216	2.39347	134
002653	223	3	48	19	179.111	23.4682	337
002658	224	3	31	22	104.625	6.62765	244
002661	225	3	10	7	218.985	3.29977	105
002665	226	3	28	14	128.571	3.86323	243
002667	227	3	12	6	17.4142	1.27515	59
002668	228	3	40	27	672.027	23.7863	750
002669	229	3	22	20	53.0688	3.33777	124
002677	230	3	21	13	99.0388	3.20525	117
002678	231	3	26	24	172.746	9.17577	449
002685	232	3	0	9	482.658	3.45892	189
002688	233	3	6	5	140.673	6.34928	252
002689	234	3	5	2	113.798	4.02269	248
002698	235	3	59	33	76.0453	3.83343	168
002701	236	3	40	26	708.505	8.02034	86
002702	237	3	50	17	93.4035	1.39336	95
002705	238	3	560	436	793.413	25.891	2353
002706	239	3	112	64	140.116	10.0883	440
002708	240	3	61	26	140.943	5.23505	364
002718	241	3	105	126	64.4438	2.28375	112
002719	242	3	20	8	55.9266	0.374815	65
002730	243	3	21	16	78.3166	3.38796	159
002733	244	3	7	20	256.333	4.19211	116
002734	245	3	22	18	137.353	5.60692	280
002740	246	3	0	43	177.867	0.948417	55
002741	247	3	8	13	125.366	4.34032	143
002743	248	3	61	40	271.434	9.54662	73
002747	249	3	59	45	103.877	10.1349	499
002750	250	3	5	2	29.3778	2.60782	41
002751	251	3	0	2	70.6758	2.92849	157
002759	252	3	102	45	82.3464	3.8104	134
002760	253	3	0	0	35.4699	1.01932	120
002762	254	3	0	0	41.5069	1.3544	125
002767	255	3	4	12	29.8952	1.99407	96
002768	256	3	15	5	197.519	6.2492	234
002787	257	3	42	52	110.909	2.7509	144
300001	258	3	165	149	492.608	21.1125	1036
300003	259	3	152	123	437.861	27.7178	1251
300004	260	3	31	29	84.4832	3.30317	159
300009	261	3	28	20	105.785	12.5309	332
300011	262	3	29	25	119.324	9.51965	366
300016	263	3	7	7	50.4225	2.1325	58
300018	264	3	34	21	38.988	5.11986	401
300019	265	3	25	15	70.2708	3.23993	117
300024	266	3	201	77	236.902	15.7725	2763
300030	267	3	27	22	53.0389	3.55198	242
300034	268	3	16	6	65.1256	3.52048	208
300039	269	3	13	3	151.49	7.42402	515
300056	270	3	27	29	126.322	4.69385	161
300057	271	3	27	21	310.021	7.48477	228
300064	272	3	121	51	147.905	4.48443	245
300072	273	3	62	46	2169	30.4041	418
300073	274	3	21	3	208.228	9.92977	114
300086	275	3	3	4	46.398	0.994141	155
300093	276	3	17	24	57.9501	2.2175	262
300095	277	3	57	25	65.6103	3.00219	196
300105	278	3	36	33	57.5073	4.88472	148
300108	279	3	5	2	67.5891	1.93824	120
300111	280	3	0	0	147.64	3.95666	149
300116	281	3	720	564	932.107	48.1343	619
300119	282	3	68	21	101.063	10.4428	281
300122	283	3	8	0	129.552	8.97616	246
300124	284	3	72	131	460.987	56.7674	1697
300137	285	3	26	12	100.6	4.68434	172
300141	286	3	18	21	52.369	2.10906	115
300146	287	3	73	55	300.177	7.98726	242
300147	288	3	26	16	211.066	9.87052	631
300151	289	3	46	48	57.7818	3.26599	192
300153	290	3	16	57	103.56	2.7591	68
300160	291	3	46	16	132.95	4.33655	171
300165	292	3	58	59	76.4269	6.13836	529
300169	293	3	22	6	74.5268	3.18176	54
300171	294	3	196	222	166.443	10.8464	482
300173	295	3	138	154	60.484	2.41387	55
300181	296	3	0	0	76.6087	2.51029	161
300195	297	3	59	54	109.017	8.40264	406
300196	298	3	1	0	195.614	6.33507	181
300199	299	3	21	22	120.256	8.57121	236
300202	300	3	21	30	65.9183	6.25268	508
300207	301	3	79	68	1355.27	62.0326	4035
300208	302	3	0	0	146.895	3.67066	20
300210	303	3	55	30	39.239	3.03086	171
300218	304	3	79	36	144.063	7.7448	354
300221	305	3	131	107	247.361	10.9633	275
300224	306	3	53	36	115.06	9.26916	359
300225	307	3	14	11	76.9806	2.38951	220
300230	308	3	94	49	297.822	11.0472	687
300233	309	3	22	17	269.032	14.2888	416
300234	310	3	5	3	34.0836	2.24143	103
300239	311	3	3	2	34.3759	1.38035	68
300246	312	3	30	26	68.6538	3.59593	247
300252	313	3	43	62	220.633	9.54132	302
300254	314	3	12	1	90.6021	4.35178	278
300257	315	3	50	8	214.343	7.8993	245
300258	316	3	31	27	108.93	5.46416	227
300259	317	3	67	62	71.8785	4.41867	467
300265	318	3	28	21	146.332	6.18965	183
300267	319	3	63	48	272.878	7.56329	135
300273	320	3	2	8	107.285	6.94179	262
300274	321	3	181	178	857.463	33.7649	983
300279	322	3	4	4	137.938	5.76936	168
300281	323	3	30	33	39.9954	2.05794	81
300283	324	3	1	2	97.0019	2.64702	157
300285	325	3	12	13	117.495	7.09424	423
300286	326	3	23	28	39.1172	3.38003	235
300289	327	3	3	2	55.5792	3.52515	104
300294	328	3	17	6	140.933	5.67712	167
300304	329	3	101	71	61.9134	4.53092	290
300305	330	3	22	10	56.982	2.4202	55
300320	331	3	3	5	124.638	3.93784	200
300321	332	3	3	0	42.1444	2.10978	102
300325	333	3	12	21	172.48	7.58965	85
300328	334	3	70	43	78.232	3.87409	338
300334	335	3	31	18	61.0928	6.66874	188
300341	336	3	42	19	76.7653	3.46182	165
300342	337	3	10	17	74.5883	3.81604	199
300345	338	3	11	4	14.5846	2.79031	35
300357	339	3	0	0	37.2063	2.31834	50
300358	340	3	243	255	123.554	13.2267	481
300360	341	3	16	5	93.9055	5.14116	229
300368	342	3	45	36	59.9597	6.97154	625
300374	343	3	13	14	102.921	0.674549	37
300375	344	3	31	16	110.274	4.73661	150
300381	345	3	12	10	144.672	9.00396	344
300382	346	3	18	25	52.9352	2.18672	165
300396	347	3	21	18	83.7281	9.84293	483
300398	348	3	7	33	79.1616	8.07623	332
300400	349	3	0	39	46.1019	2.32747	126
300401	350	3	0	1	40.5154	2.11869	78
300403	351	3	15	78	75.0829	3.83507	183
300410	352	3	101	63	122.103	6.26164	522
300411	353	3	4	5	44.8612	1.76348	169
300412	354	3	35	50	42.9435	2.29296	189
300420	355	3	45	23	72.8127	3.54278	225
300423	356	3	12	12	25.4752	1.05865	52
300425	357	3	23	26	78.2765	2.03777	135
300427	358	3	30	27	71.7791	4.48461	177
300429	359	3	21	9	61.7526	3.72626	171
300430	360	3	20	48	53.5675	2.73928	294
300434	361	3	3	6	67.9339	1.89114	245
300436	362	3	9	3	28.5744	7.22116	93
300438	363	3	27	8	202.495	8.15069	476
300439	364	3	33	43	249.362	8.87334	255
300442	365	3	24	24	66.9895	3.46701	139
300443	366	3	2	2	57.5384	2.12583	84
300446	367	3	4	2	24.9183	2.04245	59
300447	368	3	13	18	54.6892	5.76165	142
300457	369	3	41	54	153.073	9.87068	442
300463	370	3	54	20	190.094	10.4309	413
300466	371	3	16	26	44.0764	3.41358	284
300471	372	3	44	44	71.3028	2.60521	248
300472	373	3	103	27	29.2242	2.04633	189
300475	374	3	139	54	46.0301	1.69717	47
300478	375	3	8	9	62.8703	3.35972	128
300481	376	3	0	2	52.1962	4.29397	67
300482	377	3	0	35	110.534	10.151	398
300485	378	3	15	2	72.3702	2.50255	88
300489	379	3	6	6	13.8812	0.66358	27
300491	380	3	3	3	20.9278	2.92893	119
300497	381	3	16	17	92.457	4.17063	156
600006	382	3	236	518	1765.95	58.5835	708
600019	383	3	846	1187	27896.1	512.836	1430
600063	384	3	34	15	454.079	13.4769	630
600066	385	3	494	429	3205.76	143.77	3112
600096	386	3	84	97	5400.98	15.9339	391
600104	387	3	2098	2174	82790.8	1060.38	24858
600110	388	3	4	20	244.881	7.12866	112
600127	389	3	19	12	266.289	0.630917	82
600129	390	3	29	37	842.84	6.48822	316
600137	391	3	44	31	33.1397	1.0467	16
600143	392	3	252	76	2232.65	89.9308	994
600156	393	3	2	11	68.7484	0.61763	195
600160	394	3	36	12	1328.55	35.5952	476
600177	395	3	7	2	949.468	1.8645	278
600182	396	3	0	0	333.658	0.495222	171
600195	397	3	63	25	393.021	17.061	607
600196	398	3	67	33	1788.4	146.593	3796
600202	399	3	6	3	26.3879	1.47301	148
600206	400	3	82	68	393.664	13.353	252
600210	401	3	85	48	820.944	14.418	465
600218	402	3	78	64	308.174	10.3569	356
600222	403	3	20	11	112.744	4.17485	233
600232	404	3	4	6	118.951	2.93048	150
600235	405	3	14	3	155.317	5.66082	177
600249	406	3	32	21	142.052	2.47514	249
600252	407	3	55	5	197.594	4.49972	54
600255	408	3	11	10	518.678	8.17959	263
600261	409	3	110	77	486.166	18.8692	1135
600276	410	3	77	21	1335.07	168.625	2167
600290	411	3	85	55	210.171	7.46543	210
600302	412	3	44	23	67.9382	3.56212	166
600303	413	3	24	20	367.568	3.77155	369
600308	414	3	8	6	1318.02	25.9648	696
600312	415	3	248	148	864.574	36.5057	538
600343	416	3	51	38	177.603	3.74183	342
600352	417	3	44	58	1457.17	55.9926	362
600362	418	3	69	46	19786.1	236.274	2924
600372	419	3	360	251	677.698	37.3545	3420
600399	420	3	0	8	480.962	17.5146	1038
600409	421	3	71	54	1948.79	47.7577	1350
600422	422	3	55	49	564.718	11.2366	175
600423	423	3	5	2	176.593	0.44404	178
600433	424	3	12	2	198.771	6.83767	239
600439	425	3	27	40	187.843	4.18242	596
600448	426	3	6	1	275.027	17.5112	456
600458	427	3	224	95	1100.01	62.7668	1460
600469	428	3	55	38	704.764	22.8497	1130
600481	429	3	63	35	165.813	8.0964	333
600482	430	3	508	315	2233.59	51.3141	2857
600486	431	3	44	13	428.268	20.1695	260
600493	432	3	14	4	79.24	1.37285	123
600495	433	3	5	3	130.279	6.12371	115
600500	434	3	85	53	6027.68	47.843	251
600518	435	3	43	31	1696.25	15.7671	562
600521	436	3	60	25	482.67	42.0082	1308
600526	437	3	27	22	367.176	10.9459	649
600535	438	3	41	50	1553.01	59.0188	1209
600549	439	3	64	66	1369.11	65.3627	1206
600550	440	3	188	164	421.489	18.1988	474
600557	441	3	131	51	315.993	24.7314	294
600560	442	3	23	16	51.9278	3.3723	53
600566	443	3	14	17	544.427	18.73	370
600567	444	3	34	45	1685.74	42.4988	792
600572	445	3	94	30	510.843	14.4839	734
600573	446	3	0	9	54.9084	1.60706	88
600594	447	3	14	11	367.421	21.0414	35
600613	448	3	3	10	167.488	2.28841	45
600616	449	3	4	3	95.2344	0.36302	27
600619	450	3	124	29	1008.06	39.0136	850
600623	451	3	147	119	4202.69	33.0586	326
600651	452	3	94	87	525.402	14.7345	964
600660	453	3	161	132	1805.97	77.0156	3356
600737	454	3	4	6	1848.58	0.58762	587
600740	455	3	6	2	578.489	2.47711	377
600741	456	3	197	569	13556.4	242.87	4685
600750	457	3	9	8	168.543	5.42845	186
600779	458	3	0	0	197.659	1.32998	29
600796	459	3	16	13	45.1197	1.44896	85
600808	460	3	270	218	7066.16	73.8435	3709
600809	461	3	1	11	582.589	1.07818	259
600812	462	3	44	50	743.894	16.6929	454
600819	463	3	55	16	315.87	8.93715	130
600835	464	3	124	131	1878.87	62.8692	249
600841	465	3	12	0	353.876	11.5097	312
600854	466	3	9	10	78.9902	0.0782325	5
600867	467	3	11	8	245.612	11.4171	328
600869	468	3	155	86	1665.53	21.285	614
600879	469	3	221	214	1259.68	41.0569	722
600882	470	3	6	22	94.7582	0.68846	38
600889	471	3	2	0	155.077	0.150932	30
600893	472	3	261	164	2176.45	40.2267	1385
600894	473	3	242	202	464.023	18.4323	534
600962	474	3	46	29	95.1216	0.871796	118
600983	475	3	64	92	614.105	14.5801	387
601002	476	3	12	14	286.291	7.07494	98
601113	477	3	12	4	273.486	9.55449	319
601216	478	3	14	14	746.771	29.4702	462
601218	479	3	0	9	130.165	4.10968	197
601233	480	3	61	46	3166.38	31.3224	563
601311	481	3	86	78	735.099	33.4612	863
601599	482	3	0	1	396.69	2.19889	22
601633	483	3	1078	783	9696.97	322.518	17917
601717	484	3	24	30	728.315	26.7497	1022
601766	485	3	3711	2004	20361.7	1005.73	32797
601777	486	3	673	614	1215.88	72.764	758
601799	487	3	171	115	410.628	17.188	669
601877	488	3	658	564	2259.59	76.0919	1241
601890	489	3	30	13	98.3423	4.72956	219
601996	490	3	0	4	125.607	0.193766	39
603001	491	3	56	19	314.737	3.71982	268
603006	492	3	0	8	97.9918	1.16811	150
603011	493	3	6	12	70.3722	3.98123	212
603012	494	3	12	13	120.969	3.82421	93
603015	495	3	47	22	70.717	6.12735	252
603020	496	3	3	0	224.344	1.94715	180
603021	497	3	2	2	75.7019	1.70593	108
603022	498	3	1	3	57.7563	0.448077	28
603077	499	3	0	0	457.161	5.10226	39
603088	500	3	27	23	29.7168	1.27579	69
603116	501	3	18	19	313.16	4.31036	328
603158	502	3	40	52	87.2324	5.05886	247
603188	503	3	13	9	235.022	8.3538	472
603198	504	3	12	6	302.839	0.863695	205
603309	505	3	2	4	60.7819	2.45414	134
603311	506	3	5	4	50.3772	1.7158	78
603315	507	3	0	6	30.2668	1.18728	62
603355	508	3	141	105	550.948	22.1723	651
603366	509	3	117	126	268.635	6.09343	366
603369	510	3	22	10	284.874	1.11102	95
603398	511	3	20	0	31.9504	1.00581	59
603508	512	3	57	46	44.3967	9.537	321
603518	513	3	10	11	247.428	8.98852	405
603555	514	3	139	159	313.81	5.56841	527
603567	515	3	30	16	302.66	8.98588	151
603599	516	3	115	32	226.392	12.0846	205
603601	517	3	7	27	61.7323	1.4695	178
603606	518	3	13	10	198.97	6.30175	210
603616	519	3	15	10	72.1167	2.93218	95
603669	520	3	4	3	96.9855	4.54396	234
603686	521	3	60	4	297.672	8.68064	275
603696	522	3	0	0	24.4891	0.814172	29
603699	523	3	49	28	231.123	3.61366	253
603703	524	3	0	1	82.9839	2.91379	128
603766	525	3	506	273	1020.16	29.4008	902
603789	526	3	30	56	61.6021	3.57982	64
603799	527	3	6	9	931.491	16.8564	433
603800	528	3	21	19	80.1384	2.57675	95
603898	529	3	0	1	179.795	7.34442	361
603899	530	3	100	111	613.431	10.2228	394
603901	531	3	59	41	132.84	5.77066	296
603969	532	3	87	33	210.206	7.91356	150
603997	533	3	41	39	183.541	5.2146	162
603998	534	3	5	5	69.5508	2.86826	138
000049	1	4	225	169	1630.23	28.3681	779
000059	2	4	58	47	3466.96	8.25175	214
000070	3	4	49	55	539.277	21.3013	704
000333	4	4	16304	10016	24541.1	907.782	12321
000400	5	4	690	478	776.552	47.073	2210
000422	6	4	27	12	1210.89	12.1217	436
000423	7	4	149	86	693.548	22.5489	382
000513	8	4	67	66	837.426	63.5895	721
000519	9	4	85	42	468.167	22.8063	1512
000521	10	4	245	273	1653.01	76.0349	1649
000525	11	4	11	93	558.394	15.4971	811
000538	12	4	58	23	2524.21	10.2063	711
000541	13	4	92	90	359.325	12.9166	673
000550	14	4	226	184	2669.86	160.572	2692
000570	15	4	8	9	202.184	6.679	368
000572	16	4	53	142	477.009	87.7066	1413
000576	17	4	1	17	38.6727	0.373048	65
000589	18	4	8	6	645.065	17.5575	669
000590	19	4	0	1	17.5611	0.69254	63
000595	20	4	17	6	40.8586	1.48995	190
000619	21	4	25	10	292.07	3.88084	457
000623	22	4	24	18	314.161	11.4432	242
000625	23	4	1194	1133	6265.89	353.757	7722
000630	24	4	36	36	7994.57	105.476	1258
000637	25	4	29	26	408.276	6.04873	134
000650	26	4	26	22	416.17	4.73508	228
000683	27	4	36	37	843.373	12.0258	173
000700	28	4	55	41	469.306	18.0399	432
000707	29	4	3	0	356.3	1.35662	182
000726	30	4	76	59	650.144	26.7774	1867
000738	31	4	94	8	259.565	10.016	1287
000782	32	4	3	8	360.396	11.6999	493
000792	33	4	87	54	1690.77	18.7689	2710
000811	34	4	55	40	340.847	10.6344	283
000816	35	4	29	23	144.397	3.71794	195
000818	36	4	1	14	361.536	2.26532	277
000819	37	4	1	0	190.066	0.204861	10
000831	38	4	20	22	87.4041	0.49305	16
000848	39	4	8	5	200.548	1.05081	134
000868	40	4	424	325	297.406	11.5529	369
000880	41	4	54	48	223.803	13.7901	381
000902	42	4	29	19	948	10.3539	408
000908	43	4	33	23	244.376	22.5892	521
000911	44	4	10	9	340.073	0.567405	506
000912	45	4	4	5	416.357	7.03219	336
000915	46	4	17	13	144.245	5.50922	245
000919	47	4	1	5	273.994	3.1573	131
000931	48	4	12	4	167.615	2.59255	193
000933	49	4	14	14	1780.09	5.72062	427
000949	50	4	20	16	424.748	14.9096	1173
000969	51	4	78	76	477.665	23.6023	874
000989	52	4	29	24	298.853	7.90441	318
000999	53	4	106	103	1269.06	46.0516	344
001696	54	4	149	167	547.059	14.3495	560
002002	55	4	14	13	571.288	17.2329	448
002004	56	4	174	90	999.32	33.0505	1079
002005	57	4	189	66	378.159	21.436	808
002006	58	4	40	25	94.9222	4.28552	173
002008	59	4	961	767	1042.4	91.8799	4513
002009	60	4	242	165	331.048	12.5784	337
002028	61	4	86	74	454.276	32.7048	581
002029	62	4	5	20	332.397	4.88397	123
002030	63	4	42	7	139.749	11.407	123
002031	64	4	34	34	132.506	7.13261	476
002032	65	4	2931	1668	1687.13	37.2551	1332
002054	66	4	42	33	156.929	8.28283	256
002056	67	4	124	123	613.234	28.8223	1358
002073	68	4	111	99	260.944	14.4898	750
002085	69	4	87	174	1040.1	35.0555	1393
002090	70	4	30	23	158.391	14.6074	282
002094	71	4	14	7	515.658	3.35833	186
002096	72	4	34	19	205.453	5.07782	382
002100	73	4	30	22	498.357	8.16039	203
002101	74	4	72	75	572.744	25.3344	1308
002102	75	4	0	1	1350.85	5.73302	146
002107	76	4	6	0	73.1905	3.74691	192
002111	77	4	74	76	206.713	10.6267	298
002122	78	4	17	47	176.856	6.40545	147
002141	79	4	13	4	94.8956	3.19873	188
002144	80	4	15	9	60.3417	2.31491	170
002150	81	4	28	21	127.185	0.685711	71
002152	82	4	194	170	515.931	41.9501	1224
002154	83	4	4	21	293.885	4.93821	392
002169	84	4	31	44	255.452	8.84748	526
002170	85	4	24	84	216.508	6.3821	451
002177	86	4	19	41	37.2574	3.1398	185
002184	87	4	32	29	159.771	8.8263	219
002190	88	4	266	138	202.765	17.8795	669
002191	89	4	100	90	318.879	12.983	492
002196	90	4	40	40	128.876	9.32586	264
002197	91	4	16	34	125.926	7.7595	378
002203	92	4	24	31	3836.81	48.4306	477
002218	93	4	58	72	105.922	6.43801	186
002223	94	4	95	56	395.375	14.0755	539
002224	95	4	4	6	86.8637	2.70538	133
002227	96	4	27	24	33.3279	3.06804	221
002229	97	4	3	2	66.6902	2.24166	116
002237	98	4	5	3	2003.71	61.5893	495
002243	99	4	19	39	129.404	6.72981	462
002248	100	4	0	2	7.85233	0.735457	42
002249	101	4	224	259	816.342	37.9114	1992
002250	102	4	25	12	388.829	17.9752	580
002252	103	4	8	8	170.519	8.8997	127
002254	104	4	14	17	205.322	7.29427	196
002255	105	4	76	53	184.381	7.78761	191
002262	106	4	14	5	364.638	15.9173	297
002270	107	4	13	14	109.583	3.66422	170
002271	108	4	213	159	1327.47	24.8144	368
002272	109	4	19	19	62.3207	2.69422	140
002275	110	4	30	2	149.768	5.9835	221
002276	111	4	95	113	826.007	30.3231	715
002283	112	4	10	9	321.842	12.983	312
002284	113	4	204	231	369.015	14.5809	424
002287	114	4	13	4	114.661	4.46661	204
002290	115	4	32	19	163.907	4.62082	121
002291	116	4	2	0	142.874	2.60011	144
002292	117	4	704	708	268.39	27.8729	1020
002293	118	4	35	22	454.861	11.6128	309
002294	119	4	6	18	439.651	74.3975	696
002295	120	4	12	12	544.15	1.53037	172
002300	121	4	27	34	482.44	1.54751	292
002301	122	4	62	18	400.842	6.54361	403
002302	123	4	127	122	1781.42	30.3276	964
002311	124	4	85	38	3984.25	28.7213	1200
002317	125	4	13	7	223.187	13.7183	410
002324	126	4	74	10	346.431	20.9785	222
002327	127	4	0	0	275.829	4.83087	262
002328	128	4	60	47	385.709	5.68334	176
002330	129	4	0	1	190.773	0.205923	96
002333	130	4	46	56	104.243	3.08346	118
002338	131	4	32	22	36.3644	3.50491	233
002339	132	4	141	77	185.419	11.4352	720
002341	133	4	56	59	303.729	13.0655	415
002342	134	4	44	54	159.264	7.17617	168
002346	135	4	5	3	52.8677	1.8503	80
002347	136	4	45	44	70.5288	2.8986	153
002353	137	4	121	79	434.443	13.3432	1126
002355	138	4	24	24	178.596	5.43787	421
002361	139	4	32	28	183.149	7.13446	210
002363	140	4	10	4	179.618	5.31074	344
002364	141	4	45	42	93.0062	9.16117	542
002367	142	4	166	98	292.211	10.988	391
002370	143	4	1	1	107.023	13.9102	281
002372	144	4	140	140	431.87	13.4338	395
002378	145	4	13	35	176.664	9.10442	411
002381	146	4	9	10	128.359	3.74504	68
002385	147	4	206	172	1824.25	45.7455	1200
002386	148	4	80	38	1712.83	16.2842	465
002391	149	4	21	12	283.607	12.773	308
002393	150	4	3	2	142.107	8.72525	327
002397	151	4	59	71	218.139	6.98698	423
002399	152	4	3	2	455.065	17.5443	208
002403	153	4	298	232	307.889	13.7442	429
002407	154	4	75	26	369.798	18.295	781
002411	155	4	430	341	798.313	10.6224	671
002412	156	4	1	0	87.134	3.52099	204
002420	157	4	57	81	463.019	15.9038	336
002424	158	4	3	4	296.465	4.66494	271
002432	159	4	16	5	53.2926	12.7197	638
002437	160	4	16	12	518.045	15.2493	104
002438	161	4	51	59	102.777	4.59662	215
002448	162	4	130	61	150.894	8.16112	573
002451	163	4	1	1	55.2899	1.52333	27
002454	164	4	111	103	348.537	21.9259	546
002455	165	4	23	36	286.11	6.45398	99
002457	166	4	21	22	136.067	2.32825	103
002459	167	4	19	9	33.4118	1.90514	78
002466	168	4	50	41	590.164	5.82119	67
002478	169	4	20	16	508.101	16.5408	316
002480	170	4	44	96	185.261	24.2402	453
002486	171	4	20	5	83.088	1.06607	61
002487	172	4	9	25	91.6546	4.31644	86
002488	173	4	25	14	256.002	8.43002	243
002489	174	4	66	64	414.533	9.62759	557
002491	175	4	268	157	420.136	20.7317	636
002494	176	4	0	0	47.385	1.26801	135
002495	177	4	18	3	30.1451	1.1375	58
002496	178	4	17	20	238.083	7.9125	520
002498	179	4	25	38	526.252	21.2632	317
002501	180	4	2	1	45.1632	10.318	126
002510	181	4	97	86	210.429	7.1716	850
002513	182	4	5	4	140.007	4.18823	121
002516	183	4	26	22	166.965	2.3579	181
002527	184	4	131	106	332.204	16.4969	763
002529	185	4	119	32	22.7366	5.05583	140
002531	186	4	38	31	349.869	12.5344	162
002532	187	4	150	155	141.644	5.0706	353
002533	188	4	54	42	447.88	15.7493	403
002538	189	4	2	1	295.516	7.48609	301
002539	190	4	113	40	743.637	2.53402	388
002540	191	4	75	58	339.296	14.2664	372
002543	192	4	371	348	653.435	22.1222	557
002545	193	4	10	10	207.683	4.06545	303
002546	194	4	31	19	66.792	5.12068	299
002547	195	4	78	63	466.205	13.0398	873
002550	196	4	28	5	124.913	6.34427	160
002552	197	4	31	25	29.3783	1.22384	42
002553	198	4	9	17	37.1486	2.33549	110
002557	199	4	29	10	396.665	2.33076	24
002562	200	4	13	3	133.734	7.24281	336
002563	201	4	64	52	1485.62	33.7092	896
002569	202	4	32	0	30.23	0.459875	15
002570	203	4	8	1	235.409	1.44328	33
002585	204	4	19	24	364.581	11.243	134
002588	205	4	100	52	537.409	15.985	703
002590	206	4	125	73	213.142	8.15401	335
002594	207	4	2290	1561	12291.5	789.817	31090
002597	208	4	20	22	390.593	11.402	336
002603	209	4	89	97	455.027	33.0144	737
002610	210	4	23	31	457.687	3.87868	101
002613	211	4	76	52	95.9627	6.69717	266
002614	212	4	183	139	514.802	16.9728	948
002615	213	4	63	46	169.58	5.77839	399
002616	214	4	27	24	189.698	2.85636	207
002623	215	4	24	17	144.634	3.39217	85
002625	216	4	90	82	43.8297	7.23797	249
002626	217	4	16	10	271.493	6.39151	210
002630	218	4	99	58	344.741	7.38409	194
002632	219	4	38	21	113.163	3.9781	163
002641	220	4	86	97	505.988	15.1034	599
002643	221	4	189	58	248.72	17.3791	388
002646	222	4	17	18	127.458	3.57291	140
002653	223	4	26	16	323.856	30.9376	390
002658	224	4	33	23	121.805	8.33417	291
002661	225	4	13	10	269.947	3.14174	91
002665	226	4	13	17	54.3462	5.29488	171
002667	227	4	11	14	17.4844	1.39978	66
002668	228	4	26	40	737.455	31.1764	795
002669	229	4	26	18	87.7366	5.11868	229
002677	230	4	3	7	132.4	3.77219	125
002678	231	4	39	32	186.617	8.9934	523
002685	232	4	26	18	940.153	4.96315	201
002688	233	4	8	4	153.947	6.23992	233
002689	234	4	11	10	116.703	4.06507	262
002698	235	4	108	91	86.5315	4.0522	198
002701	236	4	39	32	772.661	8.611	87
002702	237	4	6	22	108.169	1.99372	102
002705	238	4	424	266	798.079	25.4411	2374
002706	239	4	123	113	148.739	12.8764	493
002708	240	4	47	48	128.044	5.85188	370
002718	241	4	206	235	68.5498	3.18731	131
002719	242	4	0	0	56.7257	0.228635	68
002730	243	4	24	24	88.7426	3.63902	153
002733	244	4	29	23	279.389	5.2201	118
002734	245	4	27	22	143.579	5.28762	308
002740	246	4	54	72	177.368	0.810214	74
002741	247	4	12	8	143.677	5.08903	161
002743	248	4	45	33	333.78	10.8413	105
002747	249	4	76	68	138.082	15.5324	638
002750	250	4	8	2	31.7541	3.4283	39
002751	251	4	0	11	106.233	3.20306	204
002759	252	4	93	60	81.3393	2.921	134
002760	253	4	0	1	44.3006	1.28407	109
002762	254	4	1	1	42.886	1.55577	176
002767	255	4	6	40	27.3157	1.96915	113
002768	256	4	29	8	351.982	10.0565	302
002787	257	4	65	64	130.779	4.13587	190
300001	258	4	328	252	557.955	21.7923	742
300003	259	4	132	93	600.738	43.6536	1769
300004	260	4	56	33	89.9429	3.13324	170
300009	261	4	36	10	138.132	15.5406	420
300011	262	4	29	33	128.263	10.2455	369
300016	263	4	10	6	57.4675	2.40195	71
300018	264	4	30	19	35.5571	6.63353	417
300019	265	4	23	5	82.2783	3.48594	100
300024	266	4	323	105	292.484	18.0263	2908
300030	267	4	21	17	51.9773	4.10432	234
300034	268	4	13	20	84.359	5.38413	259
300039	269	4	7	5	141.83	4.3951	503
300056	270	4	25	19	74.3318	4.32898	142
300057	271	4	41	40	393.995	10.5413	213
300064	272	4	52	22	117.21	4.95256	214
300072	273	4	153	71	1453.62	32.7865	425
300073	274	4	19	8	310.058	13.1924	117
300086	275	4	8	5	83.4287	3.19309	552
300093	276	4	22	19	70.6644	2.36538	233
300095	277	4	37	36	87.4498	3.68445	258
300105	278	4	39	46	43.8376	4.11331	150
300108	279	4	4	5	89.0527	1.65056	139
300111	280	4	0	5	62.1286	1.68512	73
300116	281	4	1031	516	377.796	9.11447	67
300119	282	4	65	18	112.455	9.09768	311
300122	283	4	2	1	494.13	15.6852	271
300124	284	4	235	267	555.189	65.8626	2006
300137	285	4	46	34	129.867	5.17959	167
300141	286	4	16	18	71.3268	3.14164	118
300146	287	4	56	84	411.194	9.5758	270
300147	288	4	34	41	236.678	10.4436	634
300151	289	4	13	25	65.5577	3.17192	194
300153	290	4	27	97	123.92	3.1768	110
300160	291	4	103	7	132.38	4.06525	173
300165	292	4	96	60	96.7903	6.37748	632
300169	293	4	7	4	85.4895	1.72179	61
300171	294	4	316	196	181.16	9.04265	371
300173	295	4	45	38	33.1392	2.02836	33
300181	296	4	0	0	69.0175	3.25884	138
300195	297	4	40	45	123.917	8.57914	398
300196	298	4	12	29	207.729	7.71331	242
300199	299	4	28	34	119.503	17.6929	307
300202	300	4	90	74	58.8557	4.99348	553
300207	301	4	256	138	1922.18	98.0742	5276
300208	302	4	0	3	122.843	2.79634	15
300210	303	4	27	39	35.2823	2.75689	153
300218	304	4	84	64	158.724	7.59436	357
300221	305	4	22	24	213.855	10.1734	192
300224	306	4	44	39	158.774	10.3346	339
300225	307	4	0	4	76.4345	2.46078	222
300230	308	4	52	36	326.03	10.263	677
300233	309	4	65	24	284.285	27.8738	461
300234	310	4	2	28	27.368	1.66823	95
300239	311	4	4	1	42.7895	1.5536	71
300246	312	4	47	38	76.8735	4.31253	235
300252	313	4	112	70	245.068	18.804	412
300254	314	4	11	7	107.411	6.48802	282
300257	315	4	25	26	245.709	8.51429	287
300258	316	4	36	25	119.596	5.68443	243
300259	317	4	93	76	80.8307	5.49721	491
300265	318	4	34	29	151.873	6.35626	155
300267	319	4	8	17	222.524	5.22555	135
300273	320	4	6	4	113.036	7.0187	246
300274	321	4	232	217	979.974	44.6264	1367
300279	322	4	21	8	120.214	5.4791	149
300281	323	4	23	27	35.2949	2.60002	83
300283	324	4	41	11	110.889	3.51592	175
300285	325	4	24	15	169.909	9.55275	586
300286	326	4	23	12	43.2701	3.87029	238
300289	327	4	2	1	61.8859	3.69856	115
300294	328	4	49	53	225.646	7.23831	174
300304	329	4	51	39	62.26	5.2943	300
300305	330	4	10	16	69.7943	2.68537	53
300320	331	4	6	28	201.314	7.25792	264
300321	332	4	0	0	44.3457	2.22684	102
300325	333	4	49	36	207.355	10.2587	81
300328	334	4	39	26	93.1689	4.58397	464
300334	335	4	49	18	64.8682	5.81171	239
300341	336	4	16	19	92.5069	5.30429	198
300342	337	4	29	15	70.481	5.07267	249
300345	338	4	13	4	9.88343	2.61271	28
300357	339	4	0	1	47.3257	3.57335	96
300358	340	4	305	270	154.221	17.4547	635
300360	341	4	5	6	82.404	4.56062	278
300368	342	4	69	49	78.1854	6.67115	135
300374	343	4	16	5	72.8535	1.05855	91
300375	344	4	12	15	137.817	4.8711	231
300381	345	4	13	4	167.111	8.39692	323
300382	346	4	51	32	69.8779	2.87989	255
300396	347	4	22	16	88.2179	11.5241	530
300398	348	4	76	54	136.636	10.5477	371
300400	349	4	0	12	55.846	2.55496	150
300401	350	4	0	1	62.3975	2.82324	90
300403	351	4	26	97	75.0246	5.25368	282
300410	352	4	193	159	135.054	10.8984	583
300411	353	4	17	42	52.3065	5.2212	168
300412	354	4	87	91	54.6986	3.01132	223
300420	355	4	23	47	94.7068	5.4809	246
300423	356	4	13	26	286.472	10.4702	210
300425	357	4	40	33	112.066	3.41855	161
300427	358	4	23	51	123.95	6.10063	177
300429	359	4	29	5	69.8512	4.49247	188
300430	360	4	79	66	65.1307	3.45169	301
300434	361	4	7	8	91.7429	2.58385	237
300436	362	4	10	20	38.0311	10.5451	123
300438	363	4	42	38	242.77	10.6176	569
300439	364	4	61	56	296.302	10.1449	302
300442	365	4	47	23	54.7736	3.04119	135
300443	366	4	5	5	74.6293	2.57669	79
300446	367	4	3	3	24.9942	2.64737	60
300447	368	4	34	20	61.242	6.247	154
300457	369	4	66	67	197.27	11.5816	469
300463	370	4	62	91	253.79	15.0619	428
300466	371	4	45	36	40.6237	4.63145	292
300471	372	4	69	57	35.0057	4.43526	122
300472	373	4	25	26	50.6316	3.62854	193
300475	374	4	46	70	28.9734	1.90895	60
300478	375	4	5	5	80.6362	4.8634	53
300481	376	4	7	0	60.0938	4.89982	68
300482	377	4	7	38	155.948	13.977	457
300485	378	4	15	4	134.938	4.8778	84
300489	379	4	7	0	13.8982	0.530575	24
300491	380	4	6	7	15.3095	2.28237	112
300497	381	4	5	3	109.957	4.89268	206
600006	382	4	270	487	1362.9	45.4753	633
600019	383	4	1303	941	28804.9	650.57	1386
600063	384	4	14	13	553.572	20.0818	650
600066	385	4	966	575	3000.32	172.369	3863
600096	386	4	138	45	5007.07	12.7268	493
600104	387	4	3439	2615	83890.1	1473.24	25541
600110	388	4	34	16	219.4	8.72188	153
600127	389	4	12	4	284.592	0.689554	82
600129	390	4	40	27	1010.26	11.2433	725
600137	391	4	19	15	36.6311	1.18267	52
600143	392	4	274	166	2392.69	93.8406	1088
600156	393	4	10	2	96.104	0.476524	150
600160	394	4	38	40	1479.68	45.9317	824
600177	395	4	13	18	910.655	4.29473	390
600182	396	4	1	1	318.441	0.462905	225
600195	397	4	42	27	418.801	25.9851	623
[truncated: 671 more rows]
